# Supplementary material for: Microarray Analysis of the Gene Expression Profile and Lipid Metabolism in Fat-1 Transgenic Cattle
Source: PLoS One. 2015 Oct 1;10(10):e0138874. doi: 10.1371/journal.pone.0138874 (PMC4591129; doi:10.1371/journal.pone.0138874)
Supplement: S3 Table — (XLS) [file pone.0138874.s005.xls]

## Sheet: Sheet1
S3 Table. Discrepancy of expression and down regulation of transcripts in fat-1 transgenic cattle
ProbeName	p-value	FDR	Fold Change	Regulation	Gene Symbol	Description	Genbank Accession	Gene Name	Genomic Coordinates	RefSeqAccession
A_73_P056466	0.0249404	0.0426179	2.81009	down	JAG2	jagged 2 [Source:HGNC Symbol;Acc:6189] [ENSBTAT00000009629]	XM_595574	jagged 2	chr21:71145269-71145210	XM_002696794
A_73_P084961	0.00705861	0.033759	1.66207	down	OR2L13	olfactory receptor, family 2, subfamily L, member 13 [Source:HGNC Symbol;Acc:19578] [ENSBTAT00000030772]	XM_002689116	olfactory receptor, family 2, subfamily L, member 13	chr7:43156455-43156396	XM_002689116
A_73_P111866	0.0334118	0.0453739	1.84202	down	TRD@	Bos taurus T-cell receptor delta chain, mRNA (cDNA clone MGC:159597 IMAGE:8447047), complete cds. [BC142016]	BC142016	T-cell receptor delta chain	chr10:24992954-24992895
A_73_P410096	0.0128576	0.038378	1.69659	down	LPIN3	Bos taurus lipin 3 (LPIN3), mRNA [NM_001192540]	NM_001192540	lipin 3	chr13:70672013-70672244	NM_001192540
A_73_P265113	0.0098043	0.0358788	1.78617	down	CADM3	Bos taurus cell adhesion molecule 3 (CADM3), mRNA [NM_001075946]	NM_001075946	cell adhesion molecule 3	chr3:10652521-10652462	NM_001075946
A_73_P254401	0.0273075	0.0433792	2.1987	down	NR1D1	Bos taurus nuclear receptor subfamily 1, group D, member 1 (NR1D1), mRNA [NM_001078100]	NM_001078100	nuclear receptor subfamily 1, group D, member 1	chr19:41044358-41044299	NM_001078100
A_73_113882	0.000186	0.0162196	3.35352	down	RHOD	Bos taurus ras homolog gene family, member D (RHOD), mRNA [NM_001192338]	NM_001192338	ras homolog gene family, member D	chr29:45693679-45694251	NM_001192338
A_73_118068	0.0237677	0.0419443	1.55146	down	KLK8	Bos taurus kallikrein-related peptidase 8 (KLK8), mRNA [NM_001193189]	NM_001193189	kallikrein-related peptidase 8	chr18:57431585-57431526	NM_001193189
A_73_P270616	0.023823	0.0419486	2.44904	down	SLC38A5	Bos taurus solute carrier family 38, member 5 (SLC38A5), mRNA [NM_001015580]	NM_001015580	solute carrier family 38, member 5	chrX:91665900-91665740	NM_001015580
A_73_P433346	0.000642	0.0181226	2.56887	down	SLC6A12	Bos taurus solute carrier family 6 (neurotransmitter transporter, betaine/GABA), member 12 (SLC6A12), mRNA [NM_001101994]	NM_001101994	solute carrier family 6 (neurotransmitter transporter, betaine/GABA), member 12	chr5:107654976-107654917	NM_001101994
A_73_P059766	0.00152244	0.0227477	3.15114	down	DUSP4	Bos taurus dual specificity phosphatase 4 (DUSP4), mRNA [NM_001206953]	NM_001206953	dual specificity phosphatase 4	chr27:24816449-24815757	NM_001206953
A_73_P255176	0.00293617	0.027253	2.031	down	FBLN1	Bos taurus fibulin 1 (FBLN1), mRNA [NM_001098029]	NM_001098029	fibulin 1	chr5:116647765-116649461	NM_001098029
A_73_116116	0.0178739	0.0397356	1.78376	down	IGSF9	Bos taurus immunoglobulin superfamily, member 9 (IGSF9), mRNA [NM_001205532]	NM_001205532	immunoglobulin superfamily, member 9	chr3:9877165-9877224	NM_001205532
A_73_P494948	0.0216714	0.0410892	2.75598	down					chr13:043110788-043110847
A_73_P042376	0.017464	0.0396658	1.58404	down	BMF	Bos taurus Bcl2 modifying factor (BMF), mRNA [NM_001077485]	NM_001077485	Bcl2 modifying factor	chr10:35869327-35856752	NM_001077485
A_73_P123501	0.00269589	0.0264664	2.41905	down	C24H18orf21	Hw_loin_19_050629_G08 Bos taurus CF-24-HW loin cDNA library Bos taurus cDNA, mRNA sequence [DV797130]	DV797130	chromosome 24 open reading frame, human C18orf21
A_73_P133481	0.0373222	0.046603	1.70021	down					chr17:073935008-073935060
A_73_P494168	0.0198816	0.0402776	1.59494	down	BEX2	Bos taurus brain expressed X-linked 2 (BEX2), mRNA [NM_001077087]	NM_001077087	brain expressed X-linked 2	chrX:57184829-57184771	NM_001077087
A_73_119032	0.0163897	0.039183	1.58339	down		Rep: UPF0513 membrane protein - Bos taurus (Bovine), partial (55%) [TC431618]			chr18:2888632-2888573
A_73_100624	0.000107	0.0155388	13.6331	down	G0S2	Bos taurus G0/G1switch 2 (G0S2), mRNA [NM_001192147]	NM_001192147	G0/G1switch 2	chr16:75539646-75539587	NM_001192147
A_73_107556	0.0380161	0.0467603	1.74636	down	ABCG1	Bos taurus ATP-binding cassette, sub-family G (WHITE), member 1 (ABCG1), mRNA [NM_001205528]	NM_001205528	ATP-binding cassette, sub-family G (WHITE), member 1	chr1:144050783-144050842	NM_001205528
A_73_118683	0.0137261	0.0385974	1.66612	down	SPON2	Bos taurus spondin 2, extracellular matrix protein (SPON2), mRNA [NM_001046157]	NM_001046157	spondin 2, extracellular matrix protein	chr6:109224709-109224650	NM_001046157
A_73_P052221	0.0184713	0.0397356	1.60114	down	CAPN1	Bos taurus calpain 1, (mu/I) large subunit (CAPN1), mRNA [NM_174259]	NM_174259	calpain 1, (mu/I) large subunit	chr29:44089438-44089884	NM_174259
A_73_100273	0.0092132	0.0351493	6.276	down					chr29:040679323-040679264
A_73_P393906	0.0291574	0.0440243	1.70988	down	CNKSR1	Bos taurus connector enhancer of kinase suppressor of Ras 1 (CNKSR1), mRNA [NM_001193165]	NM_001193165	connector enhancer of kinase suppressor of Ras 1	chr2:127514308-127512162	NM_001193165
A_73_P097711	0.0144662	0.0385974	1.70984	down		Bos taurus clone NG010005A10E03 mRNA, complete sequence. [AY563716]	AY563716		chr25:13361051-13361110
A_73_104943	0.00428413	0.0301621	2.69393	down	TEAD3	Uncharacterized protein [Source:UniProtKB/TrEMBL;Acc:F1MMU6] [ENSBTAT00000025965]	BC133523	TEA domain family member 3	chr23:9398920-9398862	XM_591149
A_73_P355551	0.0154439	0.0390737	2.24493	down	TOMM34	Bos taurus translocase of outer mitochondrial membrane 34 (TOMM34), nuclear gene encoding mitochondrial protein, mRNA [NM_001193009]	NM_001193009	translocase of outer mitochondrial membrane 34	chr13:74076127-74076068	NM_001193009
A_73_P296416	0.041996	0.0479211	2.04539	down	KRT4	Bos taurus keratin 4 (KRT4), mRNA [NM_001098385]	NM_001098385	keratin 4	chr5:27293593-27293652	NM_001098385
A_73_P167652	0.00311053	0.0275187	10.0081	down	LOC512150	Bos taurus myeloid-associated differentiation marker-like (LOC512150), mRNA [NM_001104975]	NM_001104975	myeloid-associated differentiation marker-like	chr18:63706073-63706014	NM_001104975
A_73_119621	0.00443154	0.030164	1.58285	down		TRIM39-RPP21 readthrough [Source:HGNC Symbol;Acc:38845] [ENSBTAT00000010056]	XM_003583878		chr23:28257822-28257763	XM_003583878
A_73_118071	0.00178735	0.0235268	1.54127	down	JAG2	PREDICTED: Bos taurus jagged 2 (JAG2), partial mRNA [XM_595574]	XM_595574	jagged 2	chr21:71144522-71144463	XM_595574
A_73_P397871	0.00349917	0.0286611	2.68296	down	SERPING1	Bos taurus serpin peptidase inhibitor, clade G (C1 inhibitor), member 1 (SERPING1), mRNA [NM_174821]	NM_174821	serpin peptidase inhibitor, clade G (C1 inhibitor), member 1	chr15:82165730-82165789	NM_174821
A_73_116324	0.0159337	0.039183	1.5451	down					chr10:21784853-21784794
A_73_P488378	0.0421542	0.0479548	1.71743	down					chrX:062378630-062378680
A_73_P038146	0.00900794	0.0351493	1.59343	down	INSL3	Bos taurus insulin-like 3 (Leydig cell) (INSL3), mRNA [NM_174365]	NM_174365	insulin-like 3 (Leydig cell)	chr7:5254136-5254194	NM_174365
A_73_P301071	0.0435925	0.0483917	1.65025	down	TMED3	Bos taurus transmembrane emp24 protein transport domain containing 3 (TMED3), mRNA [NM_001081609]	NM_001081609	transmembrane emp24 protein transport domain containing 3	chr21:25995798-25995857	NM_001081609
A_73_P360741	0.00100592	0.0204442	1.66506	down		Rep: Muscle restricted dual specificity phosphatase - Homo sapiens (Human), partial (61%) [TC453122]	XM_003584195		chr28:31057060-31054658	XM_003584195
A_73_P444476	0.0173478	0.0395801	2.1093	down	C1H3orf58	Bos taurus chromosome 1 open reading frame, human C3orf58 (C1H3orf58), mRNA [NM_001205651]	NM_001205651	chromosome 1 open reading frame, human C3orf58	chr1:125885456-125885397	NM_001205651
A_73_P354796	0.00617038	0.0322331	2.05942	down	NSL1	Bos taurus NSL1, MIND kinetochore complex component, homolog (S. cerevisiae) (NSL1), mRNA [NM_001101876]	NM_001101876	NSL1, MIND kinetochore complex component, homolog (S. cerevisiae)	chr16:72682445-72696980	NM_001101876
A_73_P205852	0.0284622	0.0436008	1.81337	down	LOC618806	Bos taurus melanoma-associated antigen 10-like (LOC618806), mRNA [NM_001206356]	NM_001206356	melanoma-associated antigen 10-like	chr10:41944168-41944227	NM_001206356
A_73_107553	0.0185244	0.0397356	1.83274	down		zinc finger protein 512B [Source:HGNC Symbol;Acc:29212] [ENSBTAT00000065675]	EE377237		chr13:54359261-54359320	XM_003582943
A_73_P274591	0.0464942	0.0489892	1.73799	down	RCN1	Bos taurus reticulocalbin 1, EF-hand calcium binding domain (RCN1), mRNA [NM_001103221]	NM_001103221	reticulocalbin 1, EF-hand calcium binding domain	chr15:63664098-63664157	NM_001103221
A_73_P068746	0.0212178	0.0410334	1.63688	down	ZNF584	PREDICTED: Bos taurus zinc finger protein 584 (ZNF584), mRNA [XM_609549]	XM_609549	zinc finger protein 584	chr18:65871769-65871828	XM_002695511
A_73_P256596	0.0215655	0.0410334	1.7976	down	HGSNAT	heparan-alpha-glucosaminide N-acetyltransferase [Source:HGNC Symbol;Acc:26527] [ENSBTAT00000039742]	XM_588978	heparan-alpha-glucosaminide N-acetyltransferase	chr27:37470417-37471604	XM_588978
A_73_111218	0.0352788	0.0460676	2.13324	down	ABCG4	Bos taurus ATP-binding cassette, sub-family G (WHITE), member 4 (ABCG4), mRNA [NM_001105343]	NM_001105343	ATP-binding cassette, sub-family G (WHITE), member 4	chr15:30271892-30271951	NM_001105343
A_73_102657	0.0263183	0.0430154	1.77595	down	LOC518106	PREDICTED: Bos taurus extracellular matrix protein 2-like (LOC518106), mRNA [XM_003584295]	XM_003584295	extracellular matrix protein 2-like	chrX:39631999-39632058	XM_003584295
A_73_P123466	0.0101349	0.0362378	1.85362	down	HBE1	1252108 MARC 7BOV Bos taurus cDNA 3', mRNA sequence [DN514934]	DN514934	hemoglobin, epsilon 1	chr15:48997870-48997811
A_73_P359746	0.0495402	0.0498576	2.04409	down	MOCS3	Bos taurus molybdenum cofactor synthesis 3 (MOCS3), mRNA [NM_001081734]	NM_001081734	molybdenum cofactor synthesis 3	chr13:79599765-79599824	NM_001081734
A_73_114193	0.0248003	0.0424617	1.61537	down	SLITRK2	PREDICTED: Bos taurus SLIT and NTRK-like family, member 2 (SLITRK2), mRNA [XM_591589]	XM_591589	SLIT and NTRK-like family, member 2	chrX:28706776-28706717	XM_591589
A_73_112608	0.000324	0.0178726	2.0482	down	TSPAN4	Bos taurus tetraspanin 4 (TSPAN4), mRNA [NM_001101852]	NM_001101852	tetraspanin 4	chr29:50560905-50560846	NM_001101852
A_73_P416111	0.00329594	0.0282559	6.05234	down	WC1.3	Bos taurus WC1.3 molecule (WC1.3), mRNA [NM_001190424]	NM_001190424	WC1.3 molecule	chr5:103479874-103179746	NM_001190424
A_73_P318696	0.00558248	0.0314574	1.92547	down	CTSW	Bos taurus cathepsin W (CTSW), mRNA [NM_001110070]	NM_001110070	cathepsin W	chr29:44662092-44662943	NM_001110070
A_73_121047	0.0384952	0.0471218	2.79622	down		Rep: Splicing factor 3B subunit 4-like protein - Callithrix jacchus (Common marmoset), partial (12%) [TC404911]			chr5:111324165-111324224
A_73_102846	0.0102327	0.0362378	1.72412	down	TPO	PREDICTED: Bos taurus thyroid peroxidase (TPO), mRNA [XM_603356]	XM_603356	thyroid peroxidase	chrUn_GJ058434:79696-79755	XM_603356
A_73_P384471	0.0283646	0.0435953	1.64898	down	POLRMT	Bos taurus polymerase (RNA) mitochondrial (DNA directed) (POLRMT), nuclear gene encoding mitochondrial protein, mRNA [NM_001205551]	NM_001205551	polymerase (RNA) mitochondrial (DNA directed)	chr7:44858396-44858337	NM_001205551
A_73_P168832	0.000991	0.0204442	3.39604	down	MAPK8IP1	Bos taurus mitogen-activated protein kinase 8 interacting protein 1 (MAPK8IP1), mRNA [NM_001102508]	NM_001102508	mitogen-activated protein kinase 8 interacting protein 1	chr15:76813160-76813219	NM_001102508
A_73_116499	0.03962	0.0474259	1.95647	down		GB	XM_868962		chr3:17202096-17202155	XM_868962
A_73_P336676	0.00584019	0.0317057	2.59719	down	KCNF1	Bos taurus potassium voltage-gated channel, subfamily F, member 1 (KCNF1), mRNA [NM_001097987]	NM_001097987	potassium voltage-gated channel, subfamily F, member 1	chr11:86760424-86760365	NM_001097987
A_73_119503	0.0243632	0.0422221	2.12423	down		sialidase 2 (cytosolic sialidase) [Source:HGNC Symbol;Acc:7759] [ENSBTAT00000027552]	XM_003585360		chr3:113371906-113371965	XM_003585360
A_73_P109586	0.047919	0.0495195	1.54878	down	SLX1A	Bos taurus SLX1 structure-specific endonuclease subunit homolog A (S. cerevisiae) (SLX1A), mRNA [NM_001037456]	NM_001037456	SLX1 structure-specific endonuclease subunit homolog A (S. cerevisiae)	chr25:26386047-26385988	NM_001037456
A_73_104843	0.00101447	0.0204442	1.74778	down		calcium channel, voltage-dependent, gamma subunit 7 [Source:HGNC Symbol;Acc:13626] [ENSBTAT00000009878]	XM_003583482		chr18:62066836-62066895	XM_003583482
A_73_P424141	0.0140837	0.0385974	2.0117	down	IL16	Bos taurus interleukin 16 (IL16), mRNA [NM_001075253]	NM_001075253	interleukin 16	chr21:27593586-27593645	NM_001075253
A_73_103748	0.0281353	0.0435953	1.59301	down	OLIG3	oligodendrocyte transcription factor 3 [Source:HGNC Symbol;Acc:18003] [ENSBTAT00000011527]	XM_610701	oligodendrocyte transcription factor 3	chr9:76409991-76409932	XM_610701
A_73_114812	0.00166725	0.0230619	1.82967	down		HW_Fat_3_B09 Bos taurus CF-24-HW fat cDNA library Bos taurus cDNA, mRNA sequence [DV777055]	DV777055		chr19:022843945-022844004	XM_002695711
A_73_P040081	0.0173209	0.0395801	2.97182	down	CRYGD	Bos taurus crystallin, gamma D (CRYGD), mRNA [NM_174291]	NM_174291	crystallin, gamma D	chr2:96826656-96826597	NM_174291
A_73_119418	0.0328725	0.0451668	1.54191	down	CRX	Bos taurus cone-rod homeobox (CRX), mRNA [NM_173904]	NM_173904	cone-rod homeobox	chr18:55157367-55157426	NM_173904
A_73_P511173	0.000772	0.0194674	2.20436	down
A_73_P044741	0.025938	0.0429069	3.13061	down	ASMT	Bos taurus acetylserotonin O-methyltransferase (ASMT), mRNA [NM_177493]	NM_177493	acetylserotonin O-methyltransferase	chrUn_GJ059670:18731-18790	NM_177493
A_73_P385136	0.016859	0.0393442	1.54421	down	CTSW	Bos taurus cathepsin W (CTSW), mRNA [NM_001110070]	NM_001110070	cathepsin W	chr29:44663422-44663481	NM_001110070
A_73_109749	0.00414143	0.0298827	2.27347	down		Rep: Zeta-chain (TCR) associated protein kinase 70 - Rattus norvegicus (Rat), partial (21%) [TC480163]			chr11:3047175-3047234
A_73_P066596	0.0432205	0.0483067	1.52255	down		Rep: PAOX protein - Bos taurus (Bovine), partial (7%) [TC471755]			chr19:57334680-57334739
A_73_108398	0.0453176	0.0486251	1.92047	down	SLC16A13	Bos taurus solute carrier family 16, member 13 (monocarboxylic acid transporter 13) (SLC16A13), mRNA [NM_001076132]	NM_001076132	solute carrier family 16, member 13 (monocarboxylic acid transporter 13)	chr19:27458363-27458422	NM_001076132
A_73_114414	0.022496	0.0413398	2.1575	down	SPERT	Bos taurus spermatid associated (SPERT), mRNA [NM_001102297]	NM_001102297	spermatid associated	chr12:15832174-15832233	NM_001102297
A_73_P457416	0.029344	0.0441149	1.56033	down	MS4A8B	Bos taurus membrane-spanning 4-domains, subfamily A, member 8B (MS4A8B), mRNA [NM_001034056]	NM_001034056	membrane-spanning 4-domains, subfamily A, member 8B	chr29:37646629-37646688	NM_001034056
A_73_P056881	5.45e-06	0.00504479	3.05549	down		PREDICTED: Bos taurus melanoma antigen family B, 10-like (LOC522603), miscRNA [XR_139085]	XR_139085		chrX:124042849-124042790	XM_003588198
A_73_121228	0.0487184	0.0497632	2.18453	down	PKIG	Bos taurus protein kinase (cAMP-dependent, catalytic) inhibitor gamma (PKIG), mRNA [NM_205812]	NM_205812	protein kinase (cAMP-dependent, catalytic) inhibitor gamma	chr13:73749929-73749988	NM_205812
A_73_116285	0.0413323	0.0477332	2.17117	down	NFIL3	Bos taurus nuclear factor, interleukin 3 regulated (NFIL3), mRNA [NM_001075240]	NM_001075240	nuclear factor, interleukin 3 regulated	chr8:87892011-87892070	NM_001075240
A_73_111903	0.012441	0.0378883	2.03517	down	PLP1	Bos taurus proteolipid protein 1 (PLP1), mRNA [NM_174149]	NM_174149	proteolipid protein 1	chrX:57880121-57880180	NM_174149
A_73_P132996	0.0256745	0.0429069	2.52413	down	BVD1.22	Bos taurus T cell receptor delta chain variable region precursor (BVd1.22) mRNA, partial cds. [U73389]	U73389	T cell receptor delta chain variable region	chr10:022619384-022619325	XM_003584788
A_73_114724	0.0310888	0.04496	6.5238	down	CXCL2	Bos taurus chemokine (C-X-C motif) ligand 2 (CXCL2), mRNA [NM_174299]	NM_174299	chemokine (C-X-C motif) ligand 2	chr6:90697435-90697494	NM_174299
A_73_P171762	0.0209016	0.0408446	1.71902	down		284195 MARC 3BOV Bos taurus cDNA 5', mRNA sequence [BF774501]	BF774501		chr12:36327177-36327119
A_73_120048	0.030979	0.04496	2.01953	down		Rep: Sialic acid-binding Ig-like lectin 5 precursor - Mus musculus (Mouse), partial (42%) [TC413895]	XM_588462		chr18:56746143-56746202	XM_588462
A_73_106642	0.0132934	0.0385179	2.16804	down	FOXI1	Bos taurus forkhead box I1 (FOXI1), mRNA [NM_001192243]	NM_001192243	forkhead box I1	chr20:1906112-1906171	NM_001192243
A_73_P338841	0.0385679	0.0471591	1.96662	down	AMPD2	Bos taurus adenosine monophosphate deaminase 2 (AMPD2), mRNA [NM_001143856]	NM_001143856	adenosine monophosphate deaminase 2	chr3:33944675-33944616	NM_001143856
A_73_P373386	0.0482064	0.0495833	2.63974	down	LOC780876	Bos taurus MAD2 mitotic arrest deficient-like 1 (yeast)-like (LOC780876), mRNA [NM_001079796]	NM_001079796	MAD2 mitotic arrest deficient-like 1 (yeast)-like	chr6:5566061-5566120	NM_001079796
A_73_102781	0.000841	0.0204135	2.44716	down		Rep: Expressed protein - Cryptococcus neoformans (Filobasidiella neoformans), partial (4%) [TC406643]			chr19:44386042-44385983
A_73_P295326	0.0376067	0.0466826	1.65023	down	LRRC4B	Bos taurus leucine rich repeat containing 4B (LRRC4B), mRNA [NM_001192281]	NM_001192281	leucine rich repeat containing 4B	chr18:57104371-57104312	NM_001192281
A_73_P335211	0.014249	0.0385974	1.67734	down	TAGLN3	Bos taurus transgelin 3 (TAGLN3), mRNA [NM_001034499]	NM_001034499	transgelin 3	chr1:57192169-57192228	NM_001034499
A_73_120706	0.0311641	0.04496	1.69	down	DZIP1	Bos taurus DAZ interacting protein 1 (DZIP1), mRNA [NM_001110066]	NM_001110066	DAZ interacting protein 1	chr12:76922975-76922116	NM_001110066
A_73_P443901	0.046422	0.0489689	1.54028	down	ACP5	Bos taurus acid phosphatase 5, tartrate resistant (ACP5), mRNA [NM_001256558]	NM_001256558	acid phosphatase 5, tartrate resistant	chr7:17134350-17134326	NM_001256558
A_73_P149791	0.0195061	0.0401271	1.55676	down	DCTPP1	CR454741 Normalized and Subtracted bovine embryonic and extraembryonic tissues (bcaz [CR454741]	CR454741	dCTP pyrophosphatase 1
A_73_P451976	0.000296	0.0177679	19.3508	down	G0S2	Bos taurus G0/G1switch 2 (G0S2), mRNA [NM_001192147]	NM_001192147	G0/G1switch 2	chr16:75539605-75539546	NM_001192147
A_73_112019	0.0125557	0.0378883	1.64134	down	RPS17	LB03355.CR_I18 GC_BGC-33 Bos taurus cDNA clone IMAGE:8723996 5', mRNA sequence [EV660730]	EV660730	ribosomal protein S17	chr21:23304285-23304226
A_73_116582	0.0286386	0.0437725	3.62538	down	IGFBP4	Bos taurus insulin-like growth factor binding protein 4 (IGFBP4), mRNA [NM_174557]	NM_174557	insulin-like growth factor binding protein 4	chr19:41338162-41338221	NM_174557
A_73_116257	0.00894971	0.0351263	1.5985	down	RILPL1	Bos taurus Rab interacting lysosomal protein-like 1 (RILPL1), mRNA [NM_001075226]	NM_001075226	Rab interacting lysosomal protein-like 1	chr17:54366753-54366812	NM_001075226
A_73_P074581	0.00598325	0.0318718	2.45572	down	RIMS4	regulating synaptic membrane exocytosis 4 [Source:HGNC Symbol;Acc:16183] [ENSBTAT00000004383]	XM_002692328	regulating synaptic membrane exocytosis 4	chr13:73882822-73877959	XM_002692328
A_73_111304	0.0288789	0.0439424	1.57456	down	LRRC73	leucine rich repeat containing 73 [Source:HGNC Symbol;Acc:21375] [ENSBTAT00000035975]	XM_867877	leucine rich repeat containing 73	chr23:17026305-17026119	XM_867877
A_73_111559	0.0418718	0.0479211	1.78103	down	RCN1	Bos taurus reticulocalbin 1, EF-hand calcium binding domain (RCN1), mRNA [NM_001103221]	NM_001103221	reticulocalbin 1, EF-hand calcium binding domain	chr15:63664303-63664362	NM_001103221
A_73_109377	0.0467264	0.0490567	1.8954	down	TJP3	Bos taurus tight junction protein 3 (zona occludens 3) (TJP3), mRNA [NM_001045874]	NM_001045874	tight junction protein 3 (zona occludens 3)	chr7:21448102-21448043	NM_001045874
A_73_102386	0.0232659	0.0418555	1.82129	down	OLIG1	Bos taurus oligodendrocyte transcription factor 1 (OLIG1), mRNA [NM_001206761]	NM_001206761	oligodendrocyte transcription factor 1	chr1:1776570-1776511	NM_001206761
A_73_103875	0.00398841	0.0295085	2.01754	down	PAG10	Bos taurus pregnancy-associated glycoprotein 10 (PAG10), mRNA [NM_176621]	NM_176621	pregnancy-associated glycoprotein 10	chr29:38143943-38144002	NM_176621
A_73_P095856	0.0259372	0.0429069	1.97749	down	APP	Bos taurus amyloid beta (A4) precursor protein (APP), mRNA [NM_001076796]	NM_001076796	amyloid beta (A4) precursor protein	chr1:9908087-9908146	NM_001076796
A_73_P036956	0.0156927	0.039183	2.25722	down	MC1R	Bos taurus melanocortin 1 receptor (alpha melanocyte stimulating hormone receptor) (MC1R), mRNA [NM_174108]	NM_174108	melanocortin 1 receptor (alpha melanocyte stimulating hormone receptor)	chr18:14758164-14758223	NM_174108
A_73_121445	0.00662004	0.0328978	1.81964	down	THBD	Bos taurus thrombomodulin (THBD), mRNA [NM_001166522]	NM_001166522	thrombomodulin	chr13:42217441-42217382	NM_001166522
A_73_P084496	0.0277179	0.0434505	3.32737	down	NRTN	Bos taurus neurturin (NRTN), mRNA [NM_001205919]	NM_001205919	neurturin	chr7:19743845-19743786	NM_001205919
A_73_P254596	0.00552058	0.0314574	2.5246	down	PLD3	Bos taurus phospholipase D family, member 3 (PLD3), mRNA [NM_001078041]	NM_001078041	phospholipase D family, member 3	chr18:49996664-49996723	NM_001078041
A_73_P066296	0.0141818	0.0385974	2.78539	down	DCXR	Bos taurus dicarbonyl/L-xylulose reductase (DCXR), mRNA [NM_001075891]	NM_001075891	dicarbonyl/L-xylulose reductase	chr19:51468050-51468200	NM_001075891
A_73_105545	0.0142098	0.0385974	1.57784	down		Rep: Arginine decarboxylase - Bos taurus (Bovine), partial (38%) [TC440002]			chr2:121404783-121404724
A_73_P445756	0.0326375	0.0451668	2.40964	down	PLK3	Bos taurus polo-like kinase 3 (PLK3), mRNA [NM_001075153]	NM_001075153	polo-like kinase 3	chr3:101795772-101795713	NM_001075153
A_73_P492753	0.0296811	0.0442879	1.55629	down					chr16:033041105-033041164
A_73_118435	0.00356509	0.0286611	2.76692	down	RNF186	Bos taurus ring finger protein 186 (RNF186), mRNA [NM_001035311]	NM_001035311	ring finger protein 186	chr2:133474125-133474184	NM_001035311
A_73_103422	0.00126743	0.0213945	2.04342	down		Rep: Acyl-coenzyme A thioesterase 11 (EC 3.1.2.-) (Acyl-CoA thioesterase 11) (Acyl-CoA thioester hydrolase 11) (Brown fat-inducible thioesterase) (BFIT) (Adipose-associated thioesterase). - Canis familiaris, partial (19%) [TC439731]			chr3:92265620-92265561
A_73_110938	0.0188906	0.039827	1.74283	down	OR2M3	GB	XM_588102	olfactory receptor, family 2, subfamily M, member 3	chr7:43292581-43292640	XM_588102
A_73_P361721	0.0465862	0.0490018	2.16139	down	DDAH2	Bos taurus dimethylarginine dimethylaminohydrolase 2 (DDAH2), mRNA [NM_001034704]	NM_001034704	dimethylarginine dimethylaminohydrolase 2	chr23:27401030-27401089	NM_001034704
A_73_P169002	0.0296288	0.0442879	1.62011	down	SERPINB6	Bos taurus serpin peptidase inhibitor, clade B (ovalbumin), member 6 (SERPINB6), mRNA [NM_174789]	NM_174789	serpin peptidase inhibitor, clade B (ovalbumin), member 6	chr23:50615262-50615321	NM_174789
A_73_P058601	0.0333152	0.0453531	2.04228	down	COX6A2	Bos taurus cytochrome c oxidase subunit VIa polypeptide 2 (COX6A2), nuclear gene encoding mitochondrial protein, mRNA [NM_174522]	NM_174522	cytochrome c oxidase subunit VIa polypeptide 2	chr25:27737681-27737622	NM_174522
A_73_113925	0.0218639	0.0411482	2.78958	down	CH25H	Bos taurus cholesterol 25-hydroxylase (CH25H), mRNA [NM_001075243]	NM_001075243	cholesterol 25-hydroxylase	chr26:10976341-10976282	NM_001075243
A_73_P035056	0.0355154	0.0461442	1.61608	down	SGSM3	Bos taurus small G protein signaling modulator 3 (SGSM3), mRNA [NM_001076545]	NM_001076545	small G protein signaling modulator 3	chr5:112259155-112259288	NM_001076545
A_73_104615	0.00916007	0.0351493	2.6219	down	GPRC5C	G protein-coupled receptor, family C, group 5, member C [Source:HGNC Symbol;Acc:13309] [ENSBTAT00000024834]	BC110241	G protein-coupled receptor, family C, group 5, member C	chr19:57642826-57642767	XM_002696193
A_73_109455	0.0235048	0.0419443	2.34795	down	LOC539734	PREDICTED: Bos taurus small G protein signaling modulator 2-like, transcript variant 1 (LOC539734), mRNA [XM_003587393]	XM_003587393	small G protein signaling modulator 2-like	chr19:23925837-23925896	XM_003587393
A_73_P081191	0.00327175	0.0282559	2.15429	down	SLC16A10	Bos taurus solute carrier family 16, member 10 (aromatic amino acid transporter) (SLC16A10), mRNA [NM_001192847]	NM_001192847	solute carrier family 16, member 10 (aromatic amino acid transporter)	chr9:39658618-39650179	NM_001192847
A_73_P073651	0.00786087	0.0343292	3.07786	down	NEBL	Bos taurus nebulette (NEBL), mRNA [NM_001191413]	NM_001191413	nebulette	chr13:22381988-22381929	NM_001191413
A_73_P315306	0.0329564	0.0451668	1.62631	down	MAP4K2	Bos taurus mitogen-activated protein kinase kinase kinase kinase 2 (MAP4K2), mRNA [NM_001206275]	NM_001206275	mitogen-activated protein kinase kinase kinase kinase 2	chr29:43650917-43650770	NM_001206275
A_73_P168197	0.00381271	0.0291957	1.50213	down	PCBP1	Bos taurus poly(rC) binding protein 1 (PCBP1), mRNA [NM_001015565]	NM_001015565	poly(rC) binding protein 1	chr11:68385171-68385230	NM_001015565
A_73_P378426	0.0189773	0.039827	1.50042	down	ERGIC3	Bos taurus ERGIC and golgi 3 (ERGIC3), mRNA [NM_001034353]	NM_001034353	ERGIC and golgi 3	chr13:65441012-65441917	NM_001034353
A_73_P347236	0.027774	0.0434505	1.77117	down	RNPEP	Bos taurus arginyl aminopeptidase (aminopeptidase B) (RNPEP), mRNA [NM_001097563]	NM_001097563	arginyl aminopeptidase (aminopeptidase B)	chr16:70815191-70815250	NM_001097563
A_73_P048731	0.0145382	0.0385974	1.50833	down	MAD2L2	Bos taurus MAD2 mitotic arrest deficient-like 2 (yeast) (MAD2L2), mRNA [NM_001045946]	NM_001045946	MAD2 mitotic arrest deficient-like 2 (yeast)	chr16:42880960-42881241	NM_001045946
A_73_112687	0.0416445	0.0478818	1.68278	down		Rep: MGC151861 protein - Bos taurus (Bovine), complete [TC446933]			chr21:55515445-55515386
A_73_100161	0.000943	0.0204442	1.90974	down	PRPS1	Bos taurus phosphoribosyl pyrophosphate synthetase 1 (PRPS1), mRNA [NM_001046189]	NM_001046189	phosphoribosyl pyrophosphate synthetase 1	chrX:59805932-59805873	NM_001046189
A_73_P351896	0.0424157	0.0480274	1.86966	down	CLIP3	Bos taurus CAP-GLY domain containing linker protein 3 (CLIP3), mRNA [NM_001205898]	NM_001205898	CAP-GLY domain containing linker protein 3	chr18:46877464-46877405	NM_001205898
A_73_P404806	0.0164589	0.039183	1.8679	down	NEFH	neurofilament, heavy polypeptide [Source:HGNC Symbol;Acc:7737] [ENSBTAT00000029508]	XM_865632	neurofilament, heavy polypeptide	chr17:70821326-70821384	XM_002694606
A_73_P204232	0.0159568	0.039183	1.51431	down	CCBL1	Bos taurus cysteine conjugate-beta lyase, cytoplasmic (CCBL1), mRNA [NM_001077978]	NM_001077978	cysteine conjugate-beta lyase, cytoplasmic	chr11:99341194-99341135	NM_001077978
A_73_P069166	0.019512	0.0401271	1.55771	down	RPP25	ribonuclease P/MRP 25kDa subunit [Source:HGNC Symbol;Acc:30361] [ENSBTAT00000028907]	XM_609164	ribonuclease P/MRP 25kDa subunit	chr21:34144703-34144762	XM_609164
A_73_P147841	0.00132883	0.0218333	1.67593	down					chr21:070292527-070292586
A_73_104925	0.0172571	0.0395568	2.14798	down	IGF2	Bos taurus insulin-like growth factor 2 (somatomedin A) (IGF2), mRNA [NM_174087]	NM_174087	insulin-like growth factor 2 (somatomedin A)	chr29:50062554-50062613	NM_174087
A_73_120846	0.0200782	0.0402776	1.59336	down	MRGPRF	Bos taurus MAS-related GPR, member F (MRGPRF), mRNA [NM_001035470]	NM_001035470	MAS-related GPR, member F	chr29:47011492-47011433	NM_001035470
A_73_P048151	0.00903259	0.0351493	1.50398	down	FBXO21	Bos taurus F-box protein 21 (FBXO21), mRNA [NM_001078071]	NM_001078071	F-box protein 21	chr17:60234328-60234387	NM_001078071
A_73_108611	0.0329406	0.0451668	1.71121	down	BEND5	Bos taurus BEN domain containing 5 (BEND5), mRNA [NM_001190953]	NM_001190953	BEN domain containing 5	chr3:98110148-98110207	NM_001190953
A_73_111034	0.0267905	0.0431097	1.61431	down		Rep: Zgc:66110 - Danio rerio (Zebrafish) (Brachydanio rerio), partial (5%) [TC454628]			chr13:70528888-70528829
A_73_113691	0.00324805	0.0282559	1.8002	down	KLK15	Bos taurus kallikrein-related peptidase 15 (KLK15), mRNA [NM_001205495]	NM_001205495	kallikrein-related peptidase 15	chr18:57345480-57345421	NM_001205495
A_73_P077076	0.0382807	0.0469767	1.65799	down	ATP7B	Uncharacterized protein [Source:UniProtKB/TrEMBL;Acc:F1MKI1] [ENSBTAT00000013674]	CR849945	ATPase, Cu++ transporting, beta polypeptide	chr12:21418426-21417062	XM_002691794
A_73_106955	0.00377755	0.0291957	1.58249	down	ZMAT5	Bos taurus zinc finger, matrin-type 5 (ZMAT5), mRNA [NM_001038210]	NM_001038210	zinc finger, matrin-type 5	chr17:71015520-71015461	NM_001038210
A_73_P122876	0.0214047	0.0410334	1.66468	down	PTPRU	Bos taurus protein tyrosine phosphatase, receptor type, U (PTPRU), mRNA [NM_001191494]	NM_001191494	protein tyrosine phosphatase, receptor type, U	chr2:124820029-124819970	NM_001191494
A_73_P040961	0.0207003	0.040823	2.42524	down	PHLDA2	Bos taurus pleckstrin homology-like domain, family A, member 2 (PHLDA2), mRNA [NM_001076521]	NM_001076521	pleckstrin homology-like domain, family A, member 2	chr29:49330499-49330558	NM_001076521
A_73_118704	0.0489334	0.0497944	1.87467	down	TMEM171	Bos taurus transmembrane protein 171 (TMEM171), mRNA [NM_001014951]	NM_001014951	transmembrane protein 171	chr20:8419701-8419642	NM_001014951
A_73_P488448	0.0314624	0.04496	2.16895	down	IGLL1	immunoglobulin lambda-like polypeptide 1 [Source:RefSeq peptide;Acc:NP_001077269] [ENSBTAT00000065780]		immunoglobulin lambda-like polypeptide 1	chr17:72827159-72827218
A_73_P250836	0.0106958	0.0368352	1.58779	down	STAT5A	Bos taurus signal transducer and activator of transcription 5A (STAT5A), mRNA [NM_001012673]	NM_001012673	signal transducer and activator of transcription 5A	chr19:43052894-43053953	NM_001012673
A_73_P106631	0.0493521	0.0498481	1.58897	down	CFDP2	Bos taurus bcnt mRNA for bucentaur, partial cd, clone:lambda-gt10b#3. [D84514]	D84514	craniofacial development protein 2	chr25:032403003-032402943
A_73_103532	0.0287314	0.043816	1.66598	down		Rep: High affinity nerve growth factor receptor precursor - Homo sapiens (Human), partial (85%) [TC470979]	XM_613650		chr3:14019298-14019239	XM_613650
A_73_105373	0.0442879	0.0485433	3.43125	down	AURKC	Bos taurus aurora kinase C (AURKC), mRNA [NM_001193195]	NM_001193195	aurora kinase C	chr18:64600213-64601681	NM_001193195
A_73_106823	0.0419048	0.0479211	2.66712	down	TLE2	transducin-like enhancer of split 2 (E(sp1) homolog, Drosophila) [Source:HGNC Symbol;Acc:11838] [ENSBTAT00000001534]	XM_870478	transducin-like enhancer of split 2 (E(sp1) homolog, Drosophila)	chr7:22018570-22018629	XM_870478
A_73_P289316	0.0146277	0.0385974	1.75136	down	2014-09-01	Bos taurus septin 1 (SEPT1), mRNA [NM_001098947]	NM_001098947	septin 1	chr25:26819314-26819132	NM_001098947
A_73_P273161	0.0229079	0.0416035	2.39868	down	SALL2	Bos taurus sal-like 2 (Drosophila) (SALL2), mRNA [NM_001102112]	NM_001102112	sal-like 2 (Drosophila)	chr10:25709685-25709744	NM_001102112
A_73_P040881	0.00216601	0.0243923	3.41351	down	CEP112	coiled-coil domain containing 46 [Source:RefSeq peptide;Acc:NP_001069919] [ENSBTAT00000047845]	BC109693	centrosomal protein 112kDa	chr19:63165251-63165192
A_73_P113856	0.0252797	0.0427328	1.50589	down	NCALD	Bos taurus neurocalcin delta (NCALD), mRNA [NM_174398]	NM_174398	neurocalcin delta	chr14:64875288-64875347	NM_174398
A_73_P333031	0.0481953	0.0495833	1.68355	down	IPO11	Bos taurus importin 11 (IPO11), mRNA [NM_001192932]	NM_001192932	importin 11	chr20:16780769-16780710	NM_001192932
A_73_110659	0.016798	0.0393442	1.6967	down	FAM117A	Bos taurus family with sequence similarity 117, member A (FAM117A), mRNA [NM_001101070]	NM_001101070	family with sequence similarity 117, member A	chr19:37544536-37544595	NM_001101070
A_73_P396381	0.00539006	0.0314574	1.52502	down	IGSF21	immunoglobin superfamily, member 21 [Source:HGNC Symbol;Acc:28246] [ENSBTAT00000025516]	XM_584848	immunoglobin superfamily, member 21	chr2:134864839-134864780	XM_002685795
A_73_P205611	0.0355233	0.0461442	1.65541	down	LOC788571	PREDICTED: Bos taurus uncharacterized LOC788571 (LOC788571), mRNA [XM_001255593]	XM_001255593	uncharacterized LOC788571	chr2:54621093-54621152	XM_003588004
A_73_P492963	0.000932	0.0204442	2.1737	down	LOC616092	Bos taurus gamma-crystallin F-like (LOC616092), mRNA [NM_001206819]	NM_001206819	gamma-crystallin F-like	chr2:97503744-97503803	NM_001206819
A_73_P060086	0.00211262	0.0243923	1.54622	down	O3FAR1	PREDICTED: Bos taurus omega-3 fatty acid receptor 1, transcript variant 2 (O3FAR1), mRNA [XM_865266]	XM_865266	omega-3 fatty acid receptor 1	chr26:14937511-14937570	XM_002698388
A_73_P314151	0.0199376	0.0402776	1.77131	down	IER5	immediate early response 5 [Source:HGNC Symbol;Acc:5393] [ENSBTAT00000053957]	XM_601920	immediate early response 5	chr16:63689681-63689740	XM_601920
A_73_P030111	0.0065003	0.0327743	1.58694	down	CCBL1	Bos taurus cysteine conjugate-beta lyase, cytoplasmic (CCBL1), mRNA [NM_001077978]	NM_001077978	cysteine conjugate-beta lyase, cytoplasmic	chr11:99341178-99341032	NM_001077978
A_73_P075536	0.00291484	0.0272148	2.65888	down	LOC100850135	PREDICTED: Bos taurus olfactory receptor 52L1-like (LOC100850135), mRNA [XM_003585196]	XM_003585196	olfactory receptor 52L1-like	chr15:47567540-47567599	XM_003585196
A_73_107760	0.0494819	0.0498481	1.69737	down	GRPR	Bos taurus gastrin-releasing peptide receptor (GRPR), mRNA [NM_001192739]	NM_001192739	gastrin-releasing peptide receptor	chrX:134607029-134606970	NM_001192739
A_73_109823	0.0131348	0.0385179	3.95043	down		LB0294.CR.1_P02 GC_BGC-29 Bos taurus cDNA clone IMAGE:8285812, mRNA sequence [DV917461]	DV917461		chr16:3244298-3244239	XM_002693888
A_73_P084526	0.00670608	0.0330085	2.79163	down	TMIGD2	transmembrane and immunoglobulin domain containing 2 [Source:HGNC Symbol;Acc:28324] [ENSBTAT00000044822]	CO883749	transmembrane and immunoglobulin domain containing 2	chr7:21001700-21001759
A_73_118615	0.0266256	0.0430822	1.67932	down	ADAMTS8	Bos taurus ADAM metallopeptidase with thrombospondin type 1 motif, 8 (ADAMTS8), mRNA [NM_001192325]	NM_001192325	ADAM metallopeptidase with thrombospondin type 1 motif, 8	chr29:37098721-37098662	NM_001192325
A_73_P089326	0.0184137	0.0397356	1.60873	down		Uncharacterized protein [Source:UniProtKB/TrEMBL;Acc:E1BLJ5] [ENSBTAT00000055909]	EH152287		chr4:106577315-106577374
A_73_117514	0.0192929	0.0400367	3.35571	down	LOC100336607	PREDICTED: Bos taurus EGF-like module-containing mucin-like hormone receptor-like 2-like (LOC100299045), miscRNA [XR_139105]	XR_139105	EGF-like module-containing mucin-like hormone receptor-like 2-like	chr7:11662284-11662343	XM_002688730
A_73_P110236	0.0494605	0.0498481	1.59436	down		Rep: Protocadherin LKC precursor (PC-LKC). - Canis familiaris, partial (82%) [TC412603]			chr7:39422196-39422255
A_73_P345396	0.0218411	0.0411482	1.76797	down	IPO4	Bos taurus importin 4 (IPO4), mRNA [NM_001083661]	NM_001083661	importin 4	chr10:20804057-20804202	NM_001083661
A_73_P107251	0.00123869	0.0213945	2.71878	down	DUSP1	Bos taurus dual specificity phosphatase 1 (DUSP1), mRNA [NM_001046452]	NM_001046452	dual specificity phosphatase 1	chr20:4450607-4450120	NM_001046452
A_73_P397686	0.0270501	0.0432443	1.65471	down	GDAP1L1	Bos taurus ganglioside-induced differentiation-associated protein 1-like 1 (GDAP1L1), mRNA [NM_001076261]	NM_001076261	ganglioside-induced differentiation-associated protein 1-like 1	chr13:73460851-73460910	NM_001076261
A_73_104390	0.0247222	0.0424617	2.08313	down		Rep: Noelin precursor - Rattus norvegicus (Rat), complete [TC402099]			chr11:106674983-106674924
A_73_P089401	0.0033348	0.0282559	1.93456	down		1263466 MARC 7BOV Bos taurus cDNA 5', mRNA sequence [DN520689]	DN520689		chr4:106996085-106996144
A_73_106063	0.00732893	0.0339587	1.80115	down	TMCO3	Bos taurus transmembrane and coiled-coil domains 3 (TMCO3), mRNA [NM_001098003]	NM_001098003	transmembrane and coiled-coil domains 3	chr12:90720665-90720724	NM_001098003
A_73_P042831	0.0189617	0.039827	1.91766	down	VGLL4	Bos taurus vestigial like 4 (Drosophila) (VGLL4), mRNA [NM_001099128]	NM_001099128	vestigial like 4 (Drosophila)	chr22:56220537-56220478	NM_001099128
A_73_P435751	0.00203299	0.0242646	2.17948	down	GLI1	Bos taurus GLI family zinc finger 1 (GLI1), mRNA [NM_001099000]	NM_001099000	GLI family zinc finger 1	chr5:56323060-56323001	NM_001099000
A_73_116713	0.0276965	0.0434505	1.93085	down		Rep: Rho guanine nucleotide exchange factor 15 (Vsm-RhoGEF). - Canis familiaris, complete [TC404864]			chr19:28550401-28550460
A_73_120500	0.00296087	0.0273298	1.53126	down		796347 MARC 6BOV Bos taurus cDNA 5', mRNA sequence [CX735750]	CX735750		chr11:025590646-025590704
A_73_P132086	0.0232153	0.0418408	2.40164	down	SLC38A5	Bos taurus solute carrier family 38, member 5 (SLC38A5), mRNA [NM_001015580]	NM_001015580	solute carrier family 38, member 5	chrX:91665667-91665398	NM_001015580
A_73_P032516	0.0189026	0.039827	1.5429	down	BCL7C	Bos taurus B-cell CLL/lymphoma 7C (BCL7C), mRNA [NM_001099722]	NM_001099722	B-cell CLL/lymphoma 7C	chr25:27218336-27218185	NM_001099722
A_73_P323636	0.0400874	0.0474259	1.55811	down	FSD1	Bos taurus fibronectin type III and SPRY domain containing 1 (FSD1), mRNA [NM_001081518]	NM_001081518	fibronectin type III and SPRY domain containing 1	chr7:20986593-20982568	NM_001081518
A_73_P046791	0.036154	0.0465199	3.2151	down	PDGFA	Bos taurus platelet-derived growth factor alpha polypeptide (PDGFA), mRNA [NM_001075231]	NM_001075231	platelet-derived growth factor alpha polypeptide	chr25:42589912-42589971	NM_001075231
A_73_110588	0.0360203	0.046494	2.02073	down					chr15:077697238-077697179
A_73_121358	0.0244387	0.0422556	1.81448	down		Rep: Predicted protein - Neurospora crassa, partial (9%) [TC472894]			chr19:55528439-55528380
A_73_107865	0.0216018	0.0410334	1.90705	down	DRP2	Bos taurus dystrophin related protein 2 (DRP2), mRNA [NM_001206106]	NM_001206106	dystrophin related protein 2	chrX:55118909-55118968	NM_001206106
A_73_P078011	0.0363497	0.0465199	2.63215	down	L1CAM	Bos taurus L1 cell adhesion molecule (L1CAM), mRNA [NM_001192435]	NM_001192435	L1 cell adhesion molecule	chrX:39991446-39991387	NM_001192435
A_73_P071566	0.0165555	0.039183	1.56651	down	IKBKE	Bos taurus inhibitor of kappa light polypeptide gene enhancer in B-cells, kinase epsilon (IKBKE), mRNA [NM_001046345]	NM_001046345	inhibitor of kappa light polypeptide gene enhancer in B-cells, kinase epsilon	chr16:4120986-4121133	NM_001046345
A_73_110673	0.0183974	0.0397356	5.92917	down	EMID1	Bos taurus EMI domain containing 1 (EMID1), mRNA [NM_001101867]	NM_001101867	EMI domain containing 1	chr17:70657977-70659047	NM_001101867
A_73_P495738	0.0289708	0.0439839	1.69422	down	DNPEP	Bos taurus aspartyl aminopeptidase (DNPEP), mRNA [NM_001045952]	NM_001045952	aspartyl aminopeptidase	chr2:108041122-108040757	NM_001045952
A_73_101553	0.0139806	0.0385974	2.06711	down	KLK5	Bos taurus kallikrein-related peptidase 5 (KLK5), mRNA [NM_001206280]	NM_001206280	kallikrein-related peptidase 5	chr18:57391904-57391845	NM_001206280
A_73_P357311	0.0446578	0.0486199	1.57955	down	C19H17orf56	Bos taurus chromosome 19 open reading frame, human C17orf56 (C19H17orf56), mRNA [NM_001101954]	NM_001101954	chromosome 19 open reading frame, human C17orf56	chr19:52098991-52100004	NM_001101954
A_73_P048551	0.0494579	0.0498481	2.67883	down	CCDC164	Bos taurus coiled-coil domain containing 164 (CCDC164), mRNA [NM_001037591]	NM_001037591	coiled-coil domain containing 164	chr11:73084201-73084142	NM_001037591
A_73_P096096	0.00502896	0.0308382	2.0984	down	GCET2	Bos taurus germinal center expressed transcript 2 (GCET2), mRNA [NM_001191208]	NM_001191208	germinal center expressed transcript 2	chr1:57333348-57327176	NM_001191208
A_73_P322616	0.0112448	0.0374277	2.2814	down	COMP	Bos taurus cartilage oligomeric matrix protein (COMP), mRNA [NM_001166517]	NM_001166517	cartilage oligomeric matrix protein	chr7:4357034-4357186	NM_001166517
A_73_117923	0.000233	0.0174316	2.49134	down	SNCA	Bos taurus synuclein, alpha (non A4 component of amyloid precursor) (SNCA), mRNA [NM_001034041]	NM_001034041	synuclein, alpha (non A4 component of amyloid precursor)	chr6:36432045-36432104	NM_001034041
A_73_103237	0.0499014	0.0499749	1.70785	down	PTPDC1	Bos taurus protein tyrosine phosphatase domain containing 1 (PTPDC1), mRNA [NM_001206596]	NM_001206596	protein tyrosine phosphatase domain containing 1	chr8:086817242-086817301	NM_001206596
A_73_121364	0.0366754	0.046603	2.31646	down	LOC506181	Bos taurus cDNA clone IMAGE:8086041. [BC114668]	BC114668	zinc finger protein 709-like	chr7:22077356-22077297	XM_003582396
A_73_P037451	0.0133487	0.0385179	4.4348	down	COX6B2	Bos taurus cytochrome c oxidase subunit VIb polypeptide 2 (testis) (COX6B2), mRNA [NM_001012684]	NM_001012684	cytochrome c oxidase subunit VIb polypeptide 2 (testis)	chr18:62574679-62574738	NM_001012684
A_73_P113101	0.0101885	0.0362378	1.77759	down	FASN	Bos taurus fatty acid synthase (FASN), mRNA [NM_001012669]	NM_001012669	fatty acid synthase	chr19:51397328-51397505	NM_001012669
A_73_P251746	0.0275267	0.0434505	1.78595	down	TMEM201	Bos taurus transmembrane protein 201 (TMEM201), mRNA [NM_001037451]	NM_001037451	transmembrane protein 201	chr16:44790285-44789905	NM_001037451
A_73_P203047	0.00361691	0.0286777	2.7147	down	CD200	Bos taurus CD200 molecule (CD200), mRNA [NM_001034620]	NM_001034620	CD200 molecule	chr1:57576235-57578694	NM_001034620
A_73_117214	0.0010891	0.0206523	1.70515	down	PRAM1	PML-RARA regulated adaptor molecule 1 [Source:HGNC Symbol;Acc:30091] [ENSBTAT00000045301]	XM_001789105	PML-RARA regulated adaptor molecule 1	chr7:18331191-18331132	XM_001789105
A_73_P050906	0.0195526	0.0401271	1.82112	down	WIBG	Bos taurus within bgcn homolog (Drosophila) (WIBG), mRNA [NM_001102344]	NM_001102344	within bgcn homolog (Drosophila)	chr5:57723205-57723264	NM_001102344
A_73_P324481	0.0191959	0.0399943	1.58356	down		Treacher Collins-Franceschetti syndrome 1 [Source:HGNC Symbol;Acc:11654] [ENSBTAT00000020259]	BC149187		chr7:63722309-63722368	XM_002689293
A_73_P428941	0.03423	0.0456773	1.56959	down	FBLIM1	Bos taurus filamin binding LIM protein 1 (FBLIM1), mRNA [NM_001076955]	NM_001076955	filamin binding LIM protein 1	chr16:53043633-53043574	NM_001076955
A_73_117887	0.00250838	0.025357	2.6753	down	SERPINB10	Bos taurus serpin peptidase inhibitor, clade B (ovalbumin), member 10 (SERPINB10), mRNA [NM_001098925]	NM_001098925	serpin peptidase inhibitor, clade B (ovalbumin), member 10	chr24:62638362-62638421	NM_001098925
A_73_P319721	0.00614914	0.0322331	1.58238	down	SCLY	Bos taurus selenocysteine lyase (SCLY), mRNA [NM_001083804]	NM_001083804	selenocysteine lyase	chr3:118061220-118067654	NM_001083804
A_73_P060656	0.0112592	0.0374277	2.23843	down		UPF0443 protein C11orf75 homolog [Source:UniProtKB/Swiss-Prot;Acc:Q32PD9] [ENSBTAT00000047769]	BC108154		chr29:1348579-1353308	XM_002698992
A_73_113977	0.0243203	0.04221	1.909	down		BovGen_15086 normal cattle brain Bos taurus cDNA clone RZPDp1056E138Q 5', mRNA sequence [CO886761]	CO886761		chr2:127558627-127558568
A_73_P131966	0.0280285	0.0435904	1.88402	down	KCNH3	Bos taurus potassium voltage-gated channel, subfamily H (eag-related), member 3 (KCNH3), mRNA [NM_001192371]	NM_001192371	potassium voltage-gated channel, subfamily H (eag-related), member 3	chr5:30444852-30444793	NM_001192371
A_73_P258541	0.00552042	0.0314574	1.5917	down	BAG3	Bos taurus BCL2-associated athanogene 3 (BAG3), mRNA [NM_001082471]	NM_001082471	BCL2-associated athanogene 3	chr26:40140730-40140789	NM_001082471
A_73_P451786	0.0420603	0.0479211	1.6841	down	APIP	Bos taurus APAF1 interacting protein (APIP), mRNA [NM_001075352]	NM_001075352	APAF1 interacting protein	chr15:66211380-66211321	NM_001075352
A_73_104985	0.000364	0.0178726	8.17667	down	ATP6AP1L	Bos taurus ATPase, H+ transporting, lysosomal accessory protein 1-like (ATP6AP1L), transcript variant 1, mRNA [NM_001207027]	NM_001207027	ATPase, H+ transporting, lysosomal accessory protein 1-like	chr7:84567023-84567082	NM_001207027
A_73_105295	0.0148509	0.0386711	1.78942	down	SLC13A2	Bos taurus solute carrier family 13 (sodium-dependent dicarboxylate transporter), member 2 (SLC13A2), mRNA [NM_001034234]	NM_001034234	solute carrier family 13 (sodium-dependent dicarboxylate transporter), member 2	chr19:20525270-20525329	NM_001034234
A_73_117961	0.0160092	0.039183	1.5819	down					chr15:053498286-053498333
A_73_113233	0.0110076	0.0373381	1.79559	down					chr7:48412032-48411973
A_73_P090406	0.0261817	0.0430154	1.63042	down	HDAC7	Bos taurus histone deacetylase 7 (HDAC7), mRNA [NM_001193141]	NM_001193141	histone deacetylase 7	chr5:32666698-32666757	NM_001193141
A_73_P050831	0.00688584	0.0334783	1.62021	down	FAM131A	Bos taurus family with sequence similarity 131, member A (FAM131A), mRNA [NM_001076118]	NM_001076118	family with sequence similarity 131, member A	chr1:83460427-83458877	NM_001076118
A_73_P066846	0.0151458	0.0389517	1.71712	down	ZFPM1	zinc finger protein, multitype 1 [Source:HGNC Symbol;Acc:19762] [ENSBTAT00000047968]	XM_606758	zinc finger protein, multitype 1	chr18:13826728-13826787	XM_002694855
A_73_P465123	0.00663022	0.0328978	1.89162	down	RSPH10B	Bos taurus radial spoke head 10 homolog B (Chlamydomonas) (RSPH10B), mRNA [NM_001166614]	NM_001166614	radial spoke head 10 homolog B (Chlamydomonas)	chr25:38533336-38533177	NM_001166614
A_73_P161457	0.00242632	0.0251024	1.84543	down	LOC783024	PREDICTED: Bos taurus uncharacterized LOC783024 (LOC783024), mRNA [XM_001250750]	XM_001250750	uncharacterized LOC783024	chr23:15225673-15225614	XM_001250750
A_73_P277311	0.0439979	0.0484757	1.99981	down	SLC33A1	Bos taurus solute carrier family 33 (acetyl-CoA transporter), member 1 (SLC33A1), mRNA [NM_001075758]	NM_001075758	solute carrier family 33 (acetyl-CoA transporter), member 1	chr1:112730856-112730915	NM_001075758
A_73_P249536	0.00944414	0.0353204	1.53107	down	INSM2	Bos taurus insulinoma-associated 2 (INSM2), mRNA [NM_001144080]	NM_001144080	insulinoma-associated 2	chr21:46199853-46199912	NM_001144080
A_73_P050726	0.0019179	0.0236639	1.5061	down	C16H1orf158	Bos taurus chromosome 16 open reading frame, human C1orf158 (C16H1orf158), mRNA [NM_001038207]	NM_001038207	chromosome 16 open reading frame, human C1orf158	chr16:56202673-56202614	NM_001038207
A_73_P163262	0.0218081	0.0411482	2.65272	down	CLIP3	Bos taurus CAP-GLY domain containing linker protein 3 (CLIP3), mRNA [NM_001205898]	NM_001205898	CAP-GLY domain containing linker protein 3	chr18:46877044-46876985	NM_001205898
A_73_P477578	0.00469111	0.0303141	1.7081	down	FBXO24	F-box protein 24 [Source:HGNC Symbol;Acc:13595] [ENSBTAT00000004115]	XM_589625	F-box protein 24	chr25:36503755-36503696	XM_589625
A_73_P065446	0.040437	0.0474259	2.5448	down	SLC47A2	Bos taurus solute carrier family 47, member 2 (SLC47A2), mRNA [NM_001192102]	NM_001192102	solute carrier family 47, member 2	chr19:34514183-34518737	NM_001192102
A_73_117493	0.0299564	0.0443764	1.64535	down	NDUFA4L2	Bos taurus NADH dehydrogenase (ubiquinone) 1 alpha subcomplex, 4-like 2 (NDUFA4L2), mRNA [NM_001113305]	NM_001113305	NADH dehydrogenase (ubiquinone) 1 alpha subcomplex, 4-like 2	chr5:56539257-56539316	NM_001113305
A_73_110664	0.00422929	0.0301621	1.64729	down	ZNF713	Bos taurus zinc finger protein 713 (ZNF713), mRNA [NM_001110444]	NM_001110444	zinc finger protein 713	chr25:27894872-27894931	NM_001110444
A_73_106142	0.000166	0.0162196	6.02747	down	FGD5	FYVE, RhoGEF and PH domain containing 5 [Source:HGNC Symbol;Acc:19117] [ENSBTAT00000016893]	BT029853	FYVE, RhoGEF and PH domain containing 5	chr22:58037304-58037245	XM_589244
A_73_111323	0.00882226	0.0351263	1.70335	down	ACTN1	Bos taurus actinin, alpha 1 (ACTN1), mRNA [NM_001035351]	NM_001035351	actinin, alpha 1	chr10:81023580-81023523	NM_001035351
A_73_P470433	0.0374991	0.0466116	1.92698	down	ADAMTSL5	Rep: ADAMTS-like protein 5 precursor - Homo sapiens (Human), partial (42%) [TC487225]	XM_003585465	ADAMTS-like 5	chr7:45528776-45528717	XM_003585465
A_73_P053121	0.0359314	0.0464086	1.90039	down	TCRA	Bos taurus cDNA clone IMAGE:8446730. [BC149614]	BC149614	T cell receptor, alpha	chr10:23720738-23720679
A_73_P165272	0.0386152	0.0471667	1.86885	down	LOC784945	PREDICTED: Bos taurus calcitonin receptor-stimulating peptide 2-like (LOC784945), mRNA [XM_001253110]	XM_001253110	calcitonin receptor-stimulating peptide 2-like	chr15:38415080-38415139	XM_001253110
A_73_P268786	0.00658164	0.0328978	1.51235	down	PTPRCAP	Bos taurus protein tyrosine phosphatase, receptor type, C-associated protein (PTPRCAP), mRNA [NM_001046618]	NM_001046618	protein tyrosine phosphatase, receptor type, C-associated protein	chr29:45972594-45972535	NM_001046618
A_73_P088559	0.00625766	0.0322331	5.76052	down	TARP	Uncharacterized protein [Source:UniProtKB/TrEMBL;Acc:F1MHA3] [ENSBTAT00000036195]	D90411	TCR gamma alternate reading frame protein	chr4:50791920-50791979	XM_002706437
A_73_P131076	0.0159621	0.039183	1.61545	down	CYP4F3	Bos taurus cytochrome P450, family 4, subfamily F, polypeptide 3 (CYP4F3), mRNA [NM_001046391]	NM_001046391	cytochrome P450, family 4, subfamily F, polypeptide 3	chr7:8606732-8606673	NM_001046391
A_73_P245286	0.01258	0.0378883	3.20273	down	PPP1R15A	Bos taurus protein phosphatase 1, regulatory subunit 15A (PPP1R15A), mRNA [NM_001046178]	NM_001046178	protein phosphatase 1, regulatory subunit 15A	chr18:55928125-55928184	NM_001046178
A_73_P041876	0.0247847	0.0424617	1.7262	down	C7H19orf71	Bos taurus chromosome 7 open reading frame, human C19orf71 (C7H19orf71), mRNA [NM_001077082]	NM_001077082	chromosome 7 open reading frame, human C19orf71	chr7:021593978-021594037	NM_001077082
A_73_P078117	0.0402554	0.0474259	1.50113	down	ARMCX6	Bos taurus armadillo repeat containing, X-linked 6 (ARMCX6), mRNA [NM_001078125]	NM_001078125	armadillo repeat containing, X-linked 6	chrX:55414742-55414683	NM_001078125
A_73_107418	0.00697156	0.0336547	3.17393	down		Rep: Zgc:162320 protein - Danio rerio (Zebrafish) (Brachydanio rerio), partial (7%) [TC475642]			chr7:40311819-40311760
A_73_P136111	0.0175089	0.0396658	2.24726	down	C16H1orf70	Bos taurus chromosome 16 open reading frame, human C1orf70 (C16H1orf70), mRNA [NM_001206963]	NM_001206963	chromosome 16 open reading frame, human C1orf70	chr16:52335094-52335153	NM_001206963
A_73_117759	0.0134691	0.0385748	1.65182	down		Rep: Transmembrane protein 104 homolog - Drosophila melanogaster (Fruit fly), partial (5%) [TC406256]			chr19:57210773-57210714
A_73_P106966	0.0327398	0.0451668	4.80068	down	LOC751789	Bos taurus isolate CH148 WC1 tail-like mRNA, partial sequence. [DQ153076]	DQ153076	WC1 isolate CH148	chr5:102641748-102641807	XR_139308
A_73_P324566	0.0427345	0.0481252	1.72078	down	GLTPD1	Bos taurus glycolipid transfer protein domain containing 1 (GLTPD1), mRNA [NM_001075182]	NM_001075182	glycolipid transfer protein domain containing 1	chr16:52574422-52574363	NM_001075182
A_73_P382521	0.0224657	0.0413398	1.56924	down	TK1	Bos taurus thymidine kinase 1, soluble (TK1), mRNA [NM_001097572]	NM_001097572	thymidine kinase 1, soluble	chr19:54609095-54609154	NM_001097572
A_73_P099272	0.00311025	0.0275187	1.72822	down		Bos taurus mitochondrial RNA, similar to 16S rRNA, clone: ORCS10096. [AB098841]	AB098841		chrM:2558-2497
A_73_P061581	0.0282001	0.0435953	2.53898	down	LTBP3	Bos taurus latent transforming growth factor beta binding protein 3 (LTBP3), mRNA [NM_001192738]	NM_001192738	latent transforming growth factor beta binding protein 3	chr29:44381615-44381556	NM_001192738
A_73_P123261	0.0239845	0.0420294	1.6798	down	RPL7A	Hw_loin_64_050829_F09 Bos taurus CF-24-HW loin cDNA library Bos taurus cDNA, mRNA sequence [DV793682]	DV793682	ribosomal protein L7a
A_73_P257571	0.0154095	0.0390737	1.523	down	LPCAT4	Bos taurus lysophosphatidylcholine acyltransferase 4 (LPCAT4), mRNA [NM_001077901]	NM_001077901	lysophosphatidylcholine acyltransferase 4	chr10:28334501-28334844	NM_001077901
A_73_P401801	0.0440147	0.0484757	1.69713	down		chemokine (C-X3-C motif) ligand 1 [Source:HGNC Symbol;Acc:10647] [ENSBTAT00000034627]	XM_595523		chr18:25473480-25473539	XM_002694885
A_73_P323541	0.0147905	0.0386711	2.82716	down	TSPAN15	Bos taurus tetraspanin 15 (TSPAN15), mRNA [NM_001075829]	NM_001075829	tetraspanin 15	chr28:26003819-26011429	NM_001075829
A_73_P088311	0.0299207	0.0443764	2.33196	down	AGMO	Bos taurus alkylglycerol monooxygenase (AGMO), mRNA [NM_001192973]	NM_001192973	alkylglycerol monooxygenase	chr4:23684170-23684111	NM_001192973
A_73_115516	0.0322907	0.0451668	1.50186	down	S100A16	Bos taurus S100 calcium binding protein A16 (S100A16), mRNA [NM_001075218]	NM_001075218	S100 calcium binding protein A16	chr3:16837336-16837395	NM_001075218
A_73_111239	0.000369	0.0178726	1.99926	down	ZP3	Bos taurus zona pellucida glycoprotein 3 (sperm receptor) (ZP3), mRNA [NM_173974]	NM_173974	zona pellucida glycoprotein 3 (sperm receptor)	chr25:34968313-34968372	NM_173974
A_73_P089611	0.0159021	0.039183	1.68701	down		Rep: LOC528288 protein - Bos taurus (Bovine), partial (64%) [TC448390]			chr4:114064072-114064013
A_73_116924	0.00780432	0.0343292	1.95884	down	PLCD3	Bos taurus phospholipase C, delta 3 (PLCD3), mRNA [NM_001193028]	NM_001193028	phospholipase C, delta 3	chr19:45412089-45412030	NM_001193028
A_73_P408801	0.000398	0.0181226	1.79808	down	PTK7	Bos taurus PTK7 protein tyrosine kinase 7 (PTK7), mRNA [NM_001192965]	NM_001192965	PTK7 protein tyrosine kinase 7	chr23:16716760-16717208	NM_001192965
A_73_119262	0.043556	0.0483917	2.59669	down		Rep: Tubulin beta-3 chain - Homo sapiens (Human), partial (84%) [TC491278]			chr18:014769749-014769800
A_73_P065236	0.00882904	0.0351263	1.99661	down	DLG4	Bos taurus discs, large homolog 4 (Drosophila) (DLG4), mRNA [NM_001191307]	NM_001191307	discs, large homolog 4 (Drosophila)	chr19:27543478-27543419	NM_001191307
A_73_P036551	0.000467	0.0181226	3.96812	down	IFI27	Bos taurus putative ISG12(a) protein (IFI27), mRNA [NM_001038050]	NM_001038050	putative ISG12(a) protein	chr21:59336693-59336752	NM_001038050
A_73_P129256	0.049859	0.0499569	1.68113	down	MYL3	Bos taurus myosin, light chain 3, alkali; ventricular, skeletal, slow (MYL3), mRNA [NM_001076501]	NM_001076501	myosin, light chain 3, alkali; ventricular, skeletal, slow	chr22:53206502-53206561	NM_001076501
A_73_P494273	0.0402066	0.0474259	1.74915	down					chr5:013757168-013757227
A_73_P041831	0.0364492	0.0465199	2.04849	down	MACROD2	Bos taurus MACRO domain containing 2 (MACROD2), mRNA [NM_001105029]	NM_001105029	MACRO domain containing 2	chr13:10043210-10043269	NM_001105029
A_73_P102561	0.00590914	0.0317057	1.93326	down	IGF2	Bos taurus insulin-like growth factor II (IGF2) mRNA, partial sequence. [AY237543]	AY237543	insulin-like growth factor 2 (somatomedin A)	chr29:50046580-50046639
A_73_107596	0.0190812	0.0399943	1.75597	down		Rep: Homeobox protein Hox-C10 - Homo sapiens (Human), partial (87%) [TC415060]	XM_003586048		chr5:26201640-26201581	XM_003586048
A_73_109243	0.0093058	0.0351493	1.52899	down	LSM7	Bos taurus LSM7 homolog, U6 small nuclear RNA associated (S. cerevisiae) (LSM7), mRNA [NM_001143862]	NM_001143862	LSM7 homolog, U6 small nuclear RNA associated (S. cerevisiae)	chr7:22537749-22537808	NM_001143862
A_73_P378821	0.0104085	0.0365819	2.86904	down	DBN1	Bos taurus drebrin 1 (DBN1), mRNA [NM_001045917]	NM_001045917	drebrin 1	chr7:40312196-40312137	NM_001045917
A_73_114893	0.0353139	0.0460676	1.96923	down		Rep: Contig An12c0010, complete genome. precursor - Aspergillus niger, partial (12%) [TC450476]			chr14:45986345-45986286
A_73_P034876	0.00931233	0.0351493	1.52493	down	STMN1	Bos taurus stathmin 1 (STMN1), mRNA [NM_001034790]	NM_001034790	stathmin 1	chr2:127779372-127779431	NM_001034790
A_73_P164557	0.000989	0.0204442	2.03803	down	STARD10	Bos taurus StAR-related lipid transfer (START) domain containing 10 (STARD10), mRNA [NM_001192379]	NM_001192379	StAR-related lipid transfer (START) domain containing 10	chr15:53091584-53090915	NM_001192379
A_73_P083601	0.0367944	0.046603	1.76555	down		fms-related tyrosine kinase 4 [Source:HGNC Symbol;Acc:3767] [ENSBTAT00000040219]	EE357511		chr7:442877-442936	XM_002688493
A_73_P273426	0.0269498	0.0432298	1.89227	down	NRXN2	Bos taurus neurexin 2 (NRXN2), mRNA [NM_001192922]	NM_001192922	neurexin 2	chr29:43517699-43517640	NM_001192922
A_73_P444861	0.0391043	0.0473442	1.51888	down	MIB2	mindbomb E3 ubiquitin protein ligase 2 [Source:HGNC Symbol;Acc:30577] [ENSBTAT00000014195]	XM_002694125	mindbomb homolog 2 (Drosophila)	chr16:52270930-52270871	XM_002694125
A_73_116232	0.0405544	0.0474259	1.87325	down		Rep: Amyloid beta (A4) protein - Bos taurus (Bovine), complete [TC412948]			chr1:9921153-9921212
A_73_109252	0.00741983	0.0340478	1.51082	down	AMH	Bos taurus anti-Mullerian hormone (AMH), mRNA [NM_173890]	NM_173890	anti-Mullerian hormone	chr7:22699741-22699800	NM_173890
A_73_P086631	0.0163163	0.039183	1.63468	down	DOCK5	dedicator of cytokinesis 5 [Source:HGNC Symbol;Acc:23476] [ENSBTAT00000020616]	XM_002689790	dedicator of cytokinesis 5	chr8:73690290-73690349	XM_002689790
A_73_119726	0.032261	0.0451668	1.94079	down	CPZ	Bos taurus carboxypeptidase Z (CPZ), mRNA [NM_001083486]	NM_001083486	carboxypeptidase Z	chr6:106643364-106643423	NM_001083486
A_73_P470998	0.0139997	0.0385974	1.66186	down	BCL9L	Bos taurus B-cell CLL/lymphoma 9-like (BCL9L), mRNA [NM_001205656]	NM_001205656	B-cell CLL/lymphoma 9-like	chr15:30025350-30024855	NM_001205656
A_73_P044406	0.0094358	0.0353204	1.77069	down	ZNF383	Bos taurus zinc finger protein 383 (ZNF383), mRNA [NM_001102232]	NM_001102232	zinc finger protein 383	chr18:47544970-47545029	NM_001102232
A_73_P370826	0.00332648	0.0282559	1.90783	down	TMC8	transmembrane channel-like 8 [Source:HGNC Symbol;Acc:20474] [ENSBTAT00000025384]	XM_591560	transmembrane channel-like 8	chr19:54641211-54641152	XM_002696159
A_73_P031796	0.0277896	0.0434505	2.511	down	IER3	Bos taurus immediate early response 3 (IER3), mRNA [NM_001075202]	NM_001075202	immediate early response 3	chr23:28089337-28089396	NM_001075202
A_73_102792	0.0339974	0.0455931	1.81633	down		GB			chr19:44437483-44437424
A_73_102965	0.0254601	0.0428249	1.88292	down		Rep: Beta-hexosaminidase alpha chain precursor - Bos taurus (Bovine), complete [TC463315]			chr10:19091979-19091920
A_73_P038671	0.0121147	0.0377945	2.60485	down	DBN1	Bos taurus drebrin 1 (DBN1), mRNA [NM_001045917]	NM_001045917	drebrin 1	chr7:40312191-40312132	NM_001045917
A_73_109050	0.0319378	0.0451668	1.75864	down	MYOZ3	Bos taurus myozenin 3 (MYOZ3), mRNA [NM_001078039]	NM_001078039	myozenin 3	chr7:64042931-64046170	NM_001078039
A_73_P381791	0.022968	0.0416155	3.35485	down	F2RL3	Bos taurus coagulation factor II (thrombin) receptor-like 3 (F2RL3), mRNA [NM_001076138]	NM_001076138	coagulation factor II (thrombin) receptor-like 3	chr7:6099617-6099270	NM_001076138
A_73_103712	6.77e-05	0.01063	1.63793	down	SNX9	Bos taurus sorting nexin 9 (SNX9), mRNA [NM_001199026]	NM_001199026	sorting nexin 9	chr9:95954113-95954172	NM_001199026
A_73_P204577	0.0157061	0.039183	4.33139	down		Rep: PREDICTED: prostein - Pan troglodytes, partial (24%) [TC469886]	XM_002693888		chr16:3243398-3243339	XM_002693888
A_73_101279	0.0312363	0.04496	1.65121	down	SKP2	Bos taurus S-phase kinase-associated protein 2 (p45) (SKP2), mRNA [NM_001102052]	NM_001102052	S-phase kinase-associated protein 2 (p45)	chr20:38079079-38079020	NM_001102052
A_73_P399836	0.0200807	0.0402776	1.71793	down	ZDHHC16	Bos taurus zinc finger, DHHC-type containing 16 (ZDHHC16), mRNA [NM_001024482]	NM_001024482	zinc finger, DHHC-type containing 16	chr26:18534852-18534911	NM_001024482
A_73_P436667	0.0187887	0.039827	1.88506	down		Uncharacterized protein [Source:UniProtKB/TrEMBL;Acc:E1BIJ9] [ENSBTAT00000053520]	BC116006		chr4:106506764-106506823	XM_003582146
A_73_109651	0.00154949	0.0227477	4.13964	down	HNF4A	Bos taurus hepatocyte nuclear factor 4, alpha (HNF4A), mRNA [NM_001015557]	NM_001015557	hepatocyte nuclear factor 4, alpha	chr13:73577097-73577156	NM_001015557
A_73_P166577	0.0425246	0.0480274	1.7749	down	TPST1	Bos taurus tyrosylprotein sulfotransferase 1 (TPST1), mRNA [NM_001077912]	NM_001077912	tyrosylprotein sulfotransferase 1	chr25:28371575-28371634	NM_001077912
A_73_P141811	0.0312063	0.04496	1.69991	down	EIF1	Hw_loin_26_050701_A11 Bos taurus CF-24-HW loin cDNA library Bos taurus cDNA, mRNA sequence [DV791804]	DV791804	eukaryotic translation initiation factor 1
A_73_117953	0.0199095	0.0402776	1.70489	down	MS4A10	membrane-spanning 4-domains, subfamily A, member 10 [Source:HGNC Symbol;Acc:13368] [ENSBTAT00000002270]	XM_582634	membrane-spanning 4-domains, subfamily A, member 10	chr29:37725067-37725126	XM_582634
A_73_P376246	0.0258889	0.0429069	1.57223	down	SIX5	Bos taurus SIX homeobox 5 (SIX5), mRNA [NM_001205766]	NM_001205766	SIX homeobox 5	chr18:53756766-53756707	NM_001205766
A_73_P367996	0.0365625	0.0465756	1.58255	down	CLPTM1	Bos taurus cleft lip and palate associated transmembrane protein 1 (CLPTM1), mRNA [NM_001046613]	NM_001046613	cleft lip and palate associated transmembrane protein 1	chr18:53078924-53079920	NM_001046613
A_73_P056761	0.0217987	0.0411482	1.78282	down	LOC788703	Bos taurus olfactory receptor, family 52, subfamily J, member 3-like (LOC788703), mRNA [NM_001206686]	NM_001206686	olfactory receptor, family 52, subfamily J, member 3-like	chr15:50649552-50649493	NM_001206686
A_73_P077848	0.00199287	0.0240796	3.06316	down	LOC515006	PREDICTED: Bos taurus 40S ribosomal protein S3a-like (LOC515006), miscRNA [XR_139185]	XR_139185	40S ribosomal protein S3a-like	chrX:24387942-24388001	XR_139185
A_73_P440391	0.016715	0.0393442	2.05987	down	NCAPH	Bos taurus non-SMC condensin I complex, subunit H (NCAPH), mRNA [NM_001034213]	NM_001034213	non-SMC condensin I complex, subunit H	chr11:2435652-2435711	NM_001034213
A_73_P413411	0.0134483	0.0385748	1.59241	down	SERPINB6	Bos taurus serpin peptidase inhibitor, clade B (ovalbumin), member 6 (SERPINB6), mRNA [NM_174789]	NM_174789	serpin peptidase inhibitor, clade B (ovalbumin), member 6	chr23:50615378-50616743	NM_174789
A_73_109138	0.0172408	0.0395568	1.73398	down					chr21:022040591-022040646
A_73_P066471	0.00547892	0.0314574	6.91796	down	CYGB	Bos taurus cytoglobin (CYGB), mRNA [NM_001206720]	NM_001206720	cytoglobin	chr19:55855149-55855208	NM_001206720
A_73_P204777	0.0192277	0.0399943	2.2801	down	CCDC106	Bos taurus coiled-coil domain containing 106 (CCDC106), mRNA [NM_001080334]	NM_001080334	coiled-coil domain containing 106	chr18:62342819-62342760	NM_001080334
A_73_P256386	0.0112393	0.0374277	1.73105	down	SMYD5	Bos taurus SMYD family member 5 (SMYD5), mRNA [NM_001080248]	NM_001080248	SMYD family member 5	chr11:11208359-11208300	NM_001080248
A_73_P061011	0.0438319	0.0484757	2.15956	down	OR8G5	PREDICTED: Bos taurus olfactory receptor, family 8, subfamily G, member 5 (OR8G5), partial mRNA [XM_001788420]	XM_001788420	olfactory receptor, family 8, subfamily G, member 5	chr29:27904197-27904256	XM_001788420
A_73_111202	0.00549954	0.0314574	2.25591	down	CD83	Bos taurus CD83 molecule (CD83), mRNA [NM_001046590]	NM_001046590	CD83 molecule	chr23:42335315-42335256	NM_001046590
A_73_P040186	0.0240293	0.0420462	4.55916	down	PYGM	Bos taurus phosphorylase, glycogen, muscle (PYGM), mRNA [NM_175786]	NM_175786	phosphorylase, glycogen, muscle	chr29:43606606-43606434	NM_175786
A_73_120712	0.0254119	0.0428144	2.40053	down	SALL2	Bos taurus sal-like 2 (Drosophila) (SALL2), mRNA [NM_001102112]	NM_001102112	sal-like 2 (Drosophila)	chr10:25709689-25709748	NM_001102112
A_73_P042371	0.000878	0.0204442	2.32593	down	MARCKS	Bos taurus myristoylated alanine-rich protein kinase C substrate (MARCKS), mRNA [NM_001076276]	NM_001076276	myristoylated alanine-rich protein kinase C substrate	chr9:37024303-37024244	NM_001076276
A_73_101916	0.0267599	0.0431091	2.06474	down		Rep: PE-PGRS FAMILY PROTEIN-like - Oryza sativa subsp. japonica (Rice), partial (13%) [TC448560]			chr19:27542607-27542548
A_73_115081	0.00452106	0.0301699	3.35516	down	ZNF205	Bos taurus zinc finger protein 205 (ZNF205), mRNA [NM_001034473]	NM_001034473	zinc finger protein 205	chr25:2565230-2565289	NM_001034473
A_73_115359	0.00258219	0.025704	2.17964	down		Rep: G-protein-coupled inward rectifier potassium channel - Bos Taurus, complete [TC457612]			chr1:151517651-151517592
A_73_P097756	0.0264655	0.0430401	2.0305	down		Bos taurus clone NG010007B10H10 mRNA, complete sequence. [AY563729]	AY563729		chr7:63999151-63999210
A_73_120371	0.00356494	0.0286611	1.71729	down	LAMB2	Bos taurus laminin, beta 2 (laminin S) (LAMB2), mRNA [NM_001046247]	NM_001046247	laminin, beta 2 (laminin S)	chr22:51470352-51470411	NM_001046247
A_73_P038251	0.0102354	0.0362378	2.03962	down	NFKBIA	Bos taurus nuclear factor of kappa light polypeptide gene enhancer in B-cells inhibitor, alpha (NFKBIA), mRNA [NM_001045868]	NM_001045868	nuclear factor of kappa light polypeptide gene enhancer in B-cells inhibitor, alpha	chr21:46066078-46066019	NM_001045868
A_73_P261811	0.00624448	0.0322331	1.56993	down	MARK2	Bos taurus MAP/microtubule affinity-regulating kinase 2 (MARK2), mRNA [NM_001102182]	NM_001102182	MAP/microtubule affinity-regulating kinase 2	chr29:42859185-42859244	NM_001102182
A_73_114585	0.0304015	0.0445714	1.87804	down	EMP2	Bos taurus epithelial membrane protein 2 (EMP2), mRNA [NM_001075324]	NM_001075324	epithelial membrane protein 2	chr25:9330798-9330739	NM_001075324
A_73_111876	0.0458225	0.0489114	1.89479	down					chr20:25587839-25587780
A_73_P098741	0.000747	0.0193598	3.08568	down	COL18A1	Bos taurus collagen, type XVIII, alpha 1 (COL18A1), mRNA [NM_001083388]	NM_001083388	collagen, type XVIII, alpha 1	chr1:147036904-147036960	NM_001083388
A_73_102954	0.00536713	0.0314574	2.9927	down	PRSS16	Bos taurus protease, serine, 16 (thymus) (PRSS16), mRNA [NM_001076330]	NM_001076330	protease, serine, 16 (thymus)	chr23:31067123-31067064	NM_001076330
A_73_P089421	0.00910284	0.0351493	3.15014	down	LOC614281	Rep: Transient receptor potential cation channel subfamily V member 6 (TrpV6) (Epithelial calcium channel 2) (ECaC2) (Calcium transport protein 1) (CaT1). - Rattus norvegicus, partial (67%) [TC398946]	XM_001788527	olfactory receptor, family 9, subfamily A, member 4-like	chr4:107215746-107215687	XM_001788527
A_73_P088116	0.0373034	0.046603	2.60632	down	HGFAC	Bos taurus HGF activator (HGFAC), mRNA [NM_001207029]	NM_001207029	HGF activator	chr6:107269034-107269093	NM_001207029
A_73_118691	0.0188663	0.039827	1.83294	down	MFAP2	Bos taurus microfibrillar-associated protein 2 (MFAP2), mRNA [NM_174388]	NM_174388	microfibrillar-associated protein 2	chr2:136192077-136192136	NM_174388
A_73_P345951	0.0165263	0.039183	1.68317	down	2014-03-09	membrane-associated ring finger (C3HC4) 9 [Source:HGNC Symbol;Acc:25139] [ENSBTAT00000022483]	DN536118	membrane-associated RING-CH protein IX-like	chr5:56032647-56032639	XM_003582222
A_73_P089641	0.0139374	0.0385974	2.23414	down	SLC4A2	Bos taurus solute carrier family 4, anion exchanger, member 2 (erythrocyte membrane protein band 3-like 1) (SLC4A2), mRNA [NM_001205664]	NM_001205664	solute carrier family 4, anion exchanger, member 2 (erythrocyte membrane protein band 3-like 1)	chr4:114449737-114449796	NM_001205664
A_73_P074996	0.000934	0.0204442	1.99252	down	LAYN	layilin [Source:HGNC Symbol;Acc:29471] [ENSBTAT00000023791]	XM_605478	layilin	chr15:22194700-22195745	XM_002692987
A_73_110523	0.016851	0.0393442	1.63345	down	HUNK	hormonally up-regulated Neu-associated kinase [Source:HGNC Symbol;Acc:13326] [ENSBTAT00000027668]	XM_617816	hormonally up-regulated Neu-associated kinase	chr1:2781683-2781624	XM_617816
A_73_121195	0.0153576	0.0390737	2.88713	down	ZNF219	PREDICTED: Bos taurus zinc finger protein 219 (ZNF219), mRNA [XM_867319]	XM_867319	zinc finger protein 219	chr10:26057301-26057360	XM_867319
A_73_P377891	0.0474561	0.0494415	1.72401	down	NET1	Bos taurus neuroepithelial cell transforming 1 (NET1), mRNA [NM_001034296]	NM_001034296	neuroepithelial cell transforming 1	chr13:43526468-43526426	NM_001034296
A_73_P052416	0.000376	0.0178726	2.15845	down	NIT2	Bos taurus nitrilase family, member 2 (NIT2), mRNA [NM_001038133]	NM_001038133	nitrilase family, member 2	chr1:44281243-44281302	NM_001038133
A_73_114995	0.0463497	0.048938	1.71579	down	ASB10	ankyrin repeat and SOCS box containing 10 [Source:HGNC Symbol;Acc:17185] [ENSBTAT00000033400]	DV795961	ankyrin repeat and SOCS box containing 10	chr4:114549466-114549157	XM_868270
A_73_P068356	0.000146	0.0162196	2.30758	down	ZNF679	Bos taurus zinc finger protein 679, mRNA (cDNA clone IMAGE:8054945), partial cds. [BC108177]	BC108177	zinc finger protein 679	chr18:60955091-60955032	XM_002695351
A_73_P109411	0.0168191	0.0393442	2.55835	down	CSDC2	Bos taurus cold shock domain containing C2, RNA binding (CSDC2), mRNA [NM_001076877]	NM_001076877	cold shock domain containing C2, RNA binding	chr5:113174549-113174608	NM_001076877
A_73_P334111	0.0266661	0.0430822	1.59356	down	NAGA	Bos taurus N-acetylgalactosaminidase, alpha- (NAGA), mRNA [NM_001046349]	NM_001046349	N-acetylgalactosaminidase, alpha-	chr5:113561620-113561561	NM_001046349
A_73_P032491	0.0373258	0.046603	1.5546	down	MINK1	Bos taurus misshapen-like kinase 1 (MINK1), mRNA [NM_001099376]	NM_001099376	misshapen-like kinase 1	chr19:27124298-27124239	NM_001099376
A_73_P031017	0.0118768	0.0377945	1.70652	down	TLR5	Bos taurus toll-like receptor 5 (TLR5), mRNA [NM_001040501]	NM_001040501	toll-like receptor 5		NM_001040501
A_73_P047946	0.0151305	0.0389517	2.1027	down	IRX3	Bos taurus iroquois homeobox 3 (IRX3), mRNA [NM_001104996]	NM_001104996	iroquois homeobox 3	chr18:22692158-22692099	NM_001104996
A_73_P102026	0.0185262	0.0397356	2.30415	down	TJP3	Bos taurus tight junction protein 3 (zona occludens 3) (TJP3), mRNA [NM_001045874]	NM_001045874	tight junction protein 3 (zona occludens 3)	chr7:21456654-21455694	NM_001045874
A_73_P046846	0.0491537	0.0498085	1.58939	down	MAF	Bos taurus v-maf musculoaponeurotic fibrosarcoma oncogene homolog (avian) (MAF), mRNA [NM_001105637]	NM_001105637	v-maf musculoaponeurotic fibrosarcoma oncogene homolog (avian)	chr18:6551649-6551590	NM_001105637
A_73_P044171	0.0404034	0.0474259	1.55985	down	OTOS	Bos taurus otospiralin (OTOS), mRNA [NM_001114525]	NM_001114525	otospiralin	chr3:120133466-120133412	NM_001114525
A_73_P044891	0.00311303	0.0275187	2.47279	down	CD200	Bos taurus CD200 molecule (CD200), mRNA [NM_001034620]	NM_001034620	CD200 molecule	chr1:57583753-57583812	NM_001034620
A_73_104729	0.00307973	0.0275187	1.80364	down	LNX2	Bos taurus ligand of numb-protein X 2 (LNX2), mRNA [NM_001075884]	NM_001075884	ligand of numb-protein X 2	chr12:32647522-32647581	NM_001075884
A_73_P408516	0.0108087	0.0370326	2.1957	down	APOA1	Bos taurus apolipoprotein A-I (APOA1), mRNA [NM_174242]	NM_174242	apolipoprotein A-I		NM_174242
A_73_108396	0.0300242	0.0443949	1.59643	down	CD3D	B.taurus CD3 delta mRNA. [X53269]	X53269	CD3d molecule, delta (CD3-TCR complex)	chr15:29458716-29458656
A_73_P150766	0.00017	0.0162196	3.83001	down	IFI27	Bos taurus putative ISG12(a) protein (IFI27), mRNA [NM_001038050]	NM_001038050	putative ISG12(a) protein	chr21:59336585-59336644	NM_001038050
A_73_P244360	0.0286944	0.0437961	1.51011	down	IER2	Bos taurus immediate early response 2 (IER2), mRNA [NM_001075871]	NM_001075871	immediate early response 2	chr7:13544909-13544850	NM_001075871
A_73_P046746	0.00367698	0.0288784	2.52883	down	ZWINT	Bos taurus ZW10 interactor (ZWINT), mRNA [NM_001040529]	NM_001040529	ZW10 interactor	chr26:2855108-2855167	NM_001040529
A_73_P149781	0.0489116	0.0497944	1.61096	down		Rep: AP-3 complex subunit mu-2 - Homo sapiens (Human), partial (8%) [TC404791]			chr27:36735550-36735609
A_73_104593	0.022001	0.0411787	1.96481	down	HS3ST1	Bos taurus heparan sulfate (glucosamine) 3-O-sulfotransferase 1 (HS3ST1), mRNA [NM_001076122]	NM_001076122	heparan sulfate (glucosamine) 3-O-sulfotransferase 1	chr6:111369990-111369932	NM_001076122
A_73_P262576	0.00108889	0.0206523	2.49351	down	NFKBIA	Bos taurus nuclear factor of kappa light polypeptide gene enhancer in B-cells inhibitor, alpha (NFKBIA), mRNA [NM_001045868]	NM_001045868	nuclear factor of kappa light polypeptide gene enhancer in B-cells inhibitor, alpha	chr21:46065650-46065591	NM_001045868
A_73_100489	0.0493991	0.0498481	1.68655	down	TRIB1	Bos taurus tribbles homolog 1 (Drosophila) (TRIB1), mRNA [NM_001101105]	NM_001101105	tribbles homolog 1 (Drosophila)	chr14:16353624-16353565	NM_001101105
A_73_101080	0.0298087	0.0443448	2.87353	down	CDCA5	Bos taurus cell division cycle associated 5 (CDCA5), mRNA [NM_001076270]	NM_001076270	cell division cycle associated 5	chr29:43943804-43943745	NM_001076270
A_73_P487914	0.0290021	0.0439988	2.23284	down		BP107448 ORCS bovine utero-placenta cDNA Bos taurus cDNA clone ORCS10793 3', mRNA sequence [BP107448]	BP107448		chrX:062078657-062078715
A_73_P049676	0.0421332	0.0479548	1.84016	down	KCNH2	Bos taurus potassium voltage-gated channel, subfamily H (eag-related), member 2 (KCNH2), mRNA [NM_001099101]	NM_001099101	potassium voltage-gated channel, subfamily H (eag-related), member 2	chr4:114329716-114329663	NM_001099101
A_73_106874	0.0269884	0.0432443	1.60689	down	CYP4A22	Bos taurus cytochrome P450, family 4, subfamily A, polypeptide 22 (CYP4A22), mRNA [NM_001098990]	NM_001098990	cytochrome P450, family 4, subfamily A, polypeptide 22	chr3:99933442-99933500	NM_001098990
A_73_P133971	0.0167485	0.0393442	2.31626	down	ZFPM1	zinc finger protein, multitype 1 [Source:HGNC Symbol;Acc:19762] [ENSBTAT00000047968]	XM_606758	zinc finger protein, multitype 1	chr18:13825838-13825897	XM_002694855
A_73_P065491	0.0447062	0.0486199	2.05008	down	RAI1	retinoic acid induced 1 [Source:HGNC Symbol;Acc:9834] [ENSBTAT00000006264]	XM_607410	retinoic acid induced 1	chr19:35252842-35252486	XM_002695826
A_73_P158362	0.0409073	0.0476513	1.86345	down		LB0043.CR_J10 GC_BGC-04 Bos taurus cDNA clone IMAGE:30957441, mRNA sequence [DT829911]	DT829911		chr8:69063237-69063296
A_73_P078531	0.00454715	0.0302452	1.62338	down	IQSEC2	IQ motif and Sec7 domain 2 [Source:HGNC Symbol;Acc:29059] [ENSBTAT00000037457]	XM_595479	IQ motif and Sec7 domain 2	chrX:96082520-96082461	XM_002700128
A_73_P055595	0.0219999	0.0411787	2.23626	down		GB	XM_003586251		chr7:9595621-9595680	XM_003586251
A_73_P326136	0.020172	0.0403441	1.53091	down	CALM3	Bos taurus calmodulin 3 (phosphorylase kinase, delta) (CALM3), mRNA [NM_001046249]	NM_001046249	calmodulin 3 (phosphorylase kinase, delta)	chr18:54177515-54177574	NM_001046249
A_73_P269376	0.0106791	0.0368352	2.86619	down	SPINT2	Bos taurus serine peptidase inhibitor, Kunitz type, 2 (SPINT2), mRNA [NM_001045971]	NM_001045971	serine peptidase inhibitor, Kunitz type, 2	chr18:48326338-48326397	NM_001045971
A_73_P381216	0.0317331	0.0450857	1.53742	down	SSBP4	Bos taurus single stranded DNA binding protein 4 (SSBP4), mRNA [NM_001035273]	NM_001035273	single stranded DNA binding protein 4	chr7:4675495-4675436	NM_001035273
A_73_P280086	0.0291169	0.0440243	2.32293	down	UNC93A	Bos taurus unc-93 homolog A (C. elegans) (UNC93A), mRNA [NM_001082457]	NM_001082457	unc-93 homolog A (C. elegans)	chr9:103558397-103558338	NM_001082457
A_73_P277876	0.0220651	0.0411854	1.82351	down	CHST4	Bos taurus carbohydrate (N-acetylglucosamine 6-O) sulfotransferase 4 (CHST4), mRNA [NM_001076145]	NM_001076145	carbohydrate (N-acetylglucosamine 6-O) sulfotransferase 4	chr18:39666570-39666511	NM_001076145
A_73_P309836	0.0187202	0.039827	1.78165	down	MPND	MPN domain containing [Source:HGNC Symbol;Acc:25934] [ENSBTAT00000007889]	XM_002688932	MPN domain containing	chr7:20953499-20952784	XM_002688932
A_73_P101386	0.0265544	0.0430691	1.80529	down	CACNA1A	Bos taurus calcium channel, voltage-dependent, P/Q type, alpha 1A subunit (CACNA1A), mRNA [NM_001075129]	NM_001075129	calcium channel, voltage-dependent, P/Q type, alpha 1A subunit	chr7:13428235-13428294	NM_001075129
A_73_110151	0.0222632	0.0412486	1.514	down		Rep: macrophage stimulating 1 (hepatocyte growth factor-like) - Bos Taurus, partial (49%) [TC439934]			chr22:51082633-51082835
A_73_116762	0.0460644	0.0489114	1.65791	down	LCK	Bos taurus lymphocyte-specific protein tyrosine kinase (LCK), mRNA [NM_001034334]	NM_001034334	lymphocyte-specific protein tyrosine kinase	chr2:122099687-122099324	NM_001034334
A_73_P079566	0.0420074	0.0479211	1.69546	down	OR4K14	olfactory receptor, family 4, subfamily K, member 1 [Source:HGNC Symbol;Acc:14726] [ENSBTAT00000052685]	XM_001253086	olfactory receptor, family 4, subfamily K, member 14	chr10:27363201-27363260	XM_001253086
A_73_P044536	0.022385	0.0412919	1.77048	down	SP7	Bos taurus Sp7 transcription factor (SP7), mRNA [NM_001102142]	NM_001102142	Sp7 transcription factor	chr5:26855682-26855741	NM_001102142
A_73_P046526	0.00827577	0.0347005	2.20601	down	COL11A2	Bos taurus collagen, type XI, alpha 2 (COL11A2), mRNA [NM_001046199]	NM_001046199	collagen, type XI, alpha 2	chr23:7291848-7291789	NM_001046199
A_73_115220	0.0402847	0.0474259	1.55616	down	COL6A2	collagen alpha-2(VI) chain [Source:RefSeq peptide;Acc:NP_001068594] [ENSBTAT00000025663]		collagen, type VI, alpha 2	chr1:147572349-147572408
A_73_111258	0.0275184	0.0434505	1.67435	down	OTUD1	PREDICTED: Bos taurus OTU domain containing 1, transcript variant 2 (OTUD1), mRNA [XM_608638]	XM_608638	OTU domain containing 1	chr13:24657167-24657226	XM_608638
A_73_P358456	0.00613604	0.0322331	1.71731	down	CTU2	Bos taurus cytosolic thiouridylase subunit 2 homolog (S. pombe) (CTU2), mRNA [NM_001035444]	NM_001035444	cytosolic thiouridylase subunit 2 homolog (S. pombe)	chr18:13981951-13982414	NM_001035444
A_73_P100496	0.0496301	0.0498971	1.7057	down	TRPC4	Bos taurus transient receptor potential cation channel, subfamily C, member 4 (TRPC4), mRNA [NM_174478]	NM_174478	transient receptor potential cation channel, subfamily C, member 4	chr12:24138957-24139016	NM_174478
A_73_107435	0.00432339	0.0301621	1.67363	down	ZFP36	Bos taurus zinc finger protein 36, C3H type, homolog (mouse) (ZFP36), mRNA [NM_174493]	NM_174493	zinc finger protein 36, C3H type, homolog (mouse)	chr18:49374979-49375038	NM_174493
A_73_P439891	0.0160998	0.039183	2.17786	down	MYT1	Bos taurus myelin transcription factor 1 (MYT1), mRNA [NM_001192062]	NM_001192062	myelin transcription factor 1	chr13:54179584-54179525	NM_001192062
A_73_116730	0.0320387	0.0451668	1.84325	down		Rep: galactosidase, beta 1 like 3 (GLB1L3), mRNA - Bos Taurus, partial (48%) [TC411398]	XM_600640		chr15:84925984-84926043	XM_600640
A_73_P074336	0.0326489	0.0451668	2.33947	down	BPIFB2	Bos taurus BPI fold containing family B, member 2 (BPIFB2), mRNA [NM_001193194]	NM_001193194	BPI fold containing family B, member 2	chr13:62867097-62869092	NM_001193194
A_73_116335	0.0353204	0.0460676	1.99092	down	SLC28A1	Bos taurus solute carrier family 28 (sodium-coupled nucleoside transporter), member 1 (SLC28A1), mRNA [NM_001037458]	NM_001037458	solute carrier family 28 (sodium-coupled nucleoside transporter), member 1	chr21:22960571-22968227	NM_001037458
A_73_P084541	0.0056088	0.0314574	1.8058	down	MATK	Bos taurus megakaryocyte-associated tyrosine kinase (MATK), mRNA [NM_001035011]	NM_001035011	megakaryocyte-associated tyrosine kinase	chr7:21426892-21426951	NM_001035011
A_73_P093851	0.0264359	0.0430401	1.8214	down	C3H2orf82	chromosome 2 open reading frame 82 [Source:HGNC Symbol;Acc:33763] [ENSBTAT00000024036]	XM_870650	chromosome 3 open reading frame, human C2orf82	chr3:113216609-113216668	XM_002686558
A_73_P180257	0.034204	0.0456773	1.7741	down		1252110 MARC 7BOV Bos taurus cDNA 3', mRNA sequence [DN514935]	DN514935		chr19:056363874-056363817
A_73_P087161	0.0487802	0.0497797	2.26095	down	MAD2L1	Bos taurus MAD2 mitotic arrest deficient-like 1 (yeast) (MAD2L1), mRNA [NM_001191513]	NM_001191513	MAD2 mitotic arrest deficient-like 1 (yeast)	chr6:6020334-6020393	NM_001191513
A_73_P053126	0.00674071	0.0330085	1.89676	down	GIT1	Rep: ARF GTPase-activating protein GIT1 (G protein-coupled receptor kinase- interactor 1) (GRK-interacting protein 1) (Cool-associated and tyrosine-phosphorylated protein 1) (Cat-1). - Canis familiaris, partial (81%) [TC412902]	XM_002695704	G protein-coupled receptor kinase interacting ArfGAP 1	chr19:21391741-21391523	XM_002695704
A_73_P317176	0.0414146	0.0477563	2.23329	down	MOG	Bos taurus myelin oligodendrocyte glycoprotein (MOG), mRNA [NM_001013584]	NM_001013584	myelin oligodendrocyte glycoprotein	chr23:28740514-28740455	NM_001013584
A_73_P107916	0.0392414	0.0473868	1.71127	down	OPN1LW	Bos taurus opsin 1 (cone pigments), long-wave-sensitive (OPN1LW), mRNA [NM_174566]	NM_174566	opsin 1 (cone pigments), long-wave-sensitive	chrX:40243847-40243906	NM_174566
A_73_109335	0.00561094	0.0314574	2.11506	down	ASB13	Bos taurus ankyrin repeat and SOCS box containing 13 (ASB13), mRNA [NM_001192781]	NM_001192781	ankyrin repeat and SOCS box containing 13	chr13:43422125-43422184	NM_001192781
A_73_P038186	0.0125023	0.0378883	1.89534	down	NFIL3	Bos taurus nuclear factor, interleukin 3 regulated (NFIL3), mRNA [NM_001075240]	NM_001075240	nuclear factor, interleukin 3 regulated	chr8:87893058-87893117	NM_001075240
A_73_105534	0.0373633	0.046603	2.68383	down		Rep: Cadherin-5 precursor - Bos taurus (Bovine), complete [TC403494]			chr18:34276214-34276273
A_73_P460101	0.0331341	0.0451668	1.99285	down	KCNH2	Bos taurus potassium voltage-gated channel, subfamily H (eag-related), member 2 (KCNH2), mRNA [NM_001099101]	NM_001099101	potassium voltage-gated channel, subfamily H (eag-related), member 2	chr4:114329722-114329664	NM_001099101
A_73_P080447	0.00989075	0.0359974	2.36806	down		Enhancer of rudimentary homolog [Source:UniProtKB/Swiss-Prot;Acc:Q3SZC0] [ENSBTAT00000023664]			chr10:81533678-81533619
A_73_P378211	0.0410189	0.0476862	1.74708	down	FABP3	Bos taurus fatty acid binding protein 3, muscle and heart (mammary-derived growth inhibitor) (FABP3), mRNA [NM_174313]	NM_174313	fatty acid binding protein 3, muscle and heart (mammary-derived growth inhibitor)	chr2:122726900-122726959	NM_174313
A_73_P037226	0.0139475	0.0385974	1.74988	down	USP18	Bos taurus ubiquitin specific peptidase 18 (USP18), mRNA [NM_001017940]	NM_001017940	ubiquitin specific peptidase 18	chr5:76402744-76402803	NM_001017940
A_73_119741	0.0398942	0.0474259	2.48281	down	FAP	Bos taurus fibroblast activation protein, alpha (FAP), mRNA [NM_001098001]	NM_001098001	fibroblast activation protein, alpha	chr2:34376744-34376803	NM_001098001
A_73_P268431	0.0320397	0.0451668	1.5488	down	SURF4	Bos taurus surfeit 4 (SURF4), mRNA [NM_001102509]	NM_001102509	surfeit 4	chr11:104325035-104324976	NM_001102509
A_73_P091922	0.00106499	0.0206523	2.64083	down	LOC789955	Uncharacterized protein [Source:UniProtKB/TrEMBL;Acc:E1BGY5] [ENSBTAT00000011370]	XM_002683663	uncharacterized LOC789955	chr7:92873119-92873178	XM_002683663
A_73_P034912	0.0270812	0.0432443	1.76465	down	CEBPB	Bos taurus CCAAT/enhancer binding protein (C/EBP), beta (CEBPB), mRNA [NM_176788]	NM_176788	CCAAT/enhancer binding protein (C/EBP), beta		NM_176788
A_73_P068926	0.0126471	0.0380344	3.92516	down		Uncharacterized protein [Source:UniProtKB/TrEMBL;Acc:E1BFB1] [ENSBTAT00000022678]	XM_003587556		chr21:20679341-20679282	XM_003587556
A_73_119649	0.0274196	0.0434374	1.706	down	POU2F3	Bos taurus POU class 2 homeobox 3 (POU2F3), mRNA [NM_001205830]	NM_001205830	POU class 2 homeobox 3	chr15:31430788-31430844	NM_001205830
A_73_116845	0.0358934	0.0463889	1.58026	down	C1H3orf70	Bos taurus chromosome 1 open reading frame, human C3orf70 (C1H3orf70), mRNA [NM_001195030]	NM_001195030	chromosome 1 open reading frame, human C3orf70	chr1:82694197-82694256	NM_001195030
A_73_111951	0.0184726	0.0397356	1.52683	down		Rep: CMRF35-like-molecule 1 precursor (CLM-1) (Immune receptor expressed on myeloid cells protein 1) (IREM-1) (Immunoglobulin superfamily member 13) (IgSF13) (NK inhibitory receptor) (CD300 antigen-like family member F). - Bos Taurus, partial (7%) [TC419422]			chr21:61979310-61979369
A_73_P283956	0.0324204	0.0451668	1.60788	down	C1H21orf2	Bos taurus chromosome 1 open reading frame, human C21orf2 (C1H21orf2), mRNA [NM_001075781]	NM_001075781	chromosome 1 open reading frame, human C21orf2	chr1:145802704-145802645	NM_001075781
A_73_P059996	0.0456193	0.0487882	1.7759	down	ASAH2	LB004140.CR_D09 GC_BGC-04 Bos taurus cDNA clone IMAGE:0 5', mRNA sequence [EV607920]	EV607920	N-acylsphingosine amidohydrolase (non-lysosomal ceramidase) 2	chr26:8656247-8655192	XM_003584072
A_73_112667	0.0100618	0.0361729	1.68509	down	TCF7	Bos taurus transcription factor 7 (T-cell specific, HMG-box) (TCF7), mRNA [NM_001099186]	NM_001099186	transcription factor 7 (T-cell specific, HMG-box)	chr7:47383750-47383809	NM_001099186
A_73_107003	0.0165012	0.039183	2.0274	down	OSBPL10	PREDICTED: Bos taurus oxysterol binding protein-like 10, transcript variant 2 (OSBPL10), mRNA [XM_584368]	XM_584368	oxysterol binding protein-like 10	chr22:6204983-6204924	XM_584368
A_73_P393976	0.0337206	0.0454689	1.55585	down	ST6GALNAC6	Bos taurus ST6 (alpha-N-acetyl-neuraminyl-2,3-beta-galactosyl-1,3)-N-acetylgalactosaminide alpha-2,6-sialyltransferase 6 (ST6GALNAC6), mRNA [NM_001001151]	NM_001001151	ST6 (alpha-N-acetyl-neuraminyl-2,3-beta-galactosyl-1,3)-N-acetylgalactosaminide alpha-2,6-sialyltransferase 6	chr11:98572460-98572401	NM_001001151
A_73_P489193	0.00350943	0.0286611	3.43375	down	LOC790772	UDP glucuronosyltransferase 2 family, polypeptide A1, complex locus [Source:HGNC Symbol;Acc:12542] [ENSBTAT00000065881]	XM_001788829	UDP-glucuronosyltransferase 2A1-like	chr6:86863665-86863607	XM_001788829
A_73_120294	0.0313264	0.04496	1.5375	down	JUNB	Bos taurus jun B proto-oncogene (JUNB), mRNA [NM_001075656]	NM_001075656	jun B proto-oncogene	chr7:13851214-13851155	NM_001075656
A_73_106539	0.0132871	0.0385179	1.50002	down	TFPT	Bos taurus TCF3 (E2A) fusion partner (in childhood Leukemia) (TFPT), mRNA [NM_001075274]	NM_001075274	TCF3 (E2A) fusion partner (in childhood Leukemia)	chr18:63462617-63462676	NM_001075274
A_73_P266911	0.0368073	0.046603	2.23779	down	LOC529919	LB004106.CR_B21 GC_BGC-04 Bos taurus cDNA clone IMAGE:8067863, mRNA sequence [DT845075]	DT845075	uncharacterized LOC529919	chr14:2935384-2936376	XM_003584697
A_73_P091416	0.00881439	0.0351263	2.72601	down	KLRB1	Bos taurus killer cell lectin-like receptor subfamily B, member 1 (KLRB1), mRNA [NM_001206636]	NM_001206636	killer cell lectin-like receptor subfamily B, member 1	chr5:100961402-100961461	NM_001206636
A_73_P031576	0.0329512	0.0451668	2.08769	down	RBMS2	Bos taurus RNA binding motif, single stranded interacting protein 2 (RBMS2), mRNA [NM_001034365]	NM_001034365	RNA binding motif, single stranded interacting protein 2	chr5:57167225-57167166	NM_001034365
A_73_P416172	0.00556976	0.0314574	2.63697	down	COL18A1	Bos taurus collagen, type XVIII, alpha 1 (COL18A1), mRNA [NM_001083388]	NM_001083388	collagen, type XVIII, alpha 1	chr1:147003050-147003109	NM_001083388
A_73_111958	0.0326777	0.0451668	2.72163	down		Rep: Interleukin-2 receptor subunit beta precursor - Macaca fascicularis (Crab eating macaque) (Cynomolgus monkey), partial (27%) [TC425390]	XM_003585145		chr5:75960784-75960725	XM_003585145
A_73_P346901	0.0401205	0.0474259	1.63787	down	FXYD3	Bos taurus FXYD domain containing ion transport regulator 3 (FXYD3), mRNA [NM_001079646]	NM_001079646	FXYD domain containing ion transport regulator 3	chr18:46039062-46039121	NM_001079646
A_73_P433306	0.0420139	0.0479211	1.67265	down	LHPP	Bos taurus phospholysine phosphohistidine inorganic pyrophosphate phosphatase (LHPP), mRNA [NM_001080912]	NM_001080912	phospholysine phosphohistidine inorganic pyrophosphate phosphatase	chr26:44459696-44477058	NM_001080912
A_73_110504	0.0435754	0.0483917	2.61106	down		transducin-like enhancer of split 6 (E(sp1) homolog, Drosophila) [Source:HGNC Symbol;Acc:30788] [ENSBTAT00000001533]	XM_002688949		chr7:22019602-22019543	XM_002688949
A_73_P080461	0.00768343	0.0342567	2.89414	down		GB	XM_002691045		chr10:82471520-82471461	XM_002691045
A_73_P046666	0.0228123	0.0415546	2.33077	down	CYYR1	Bos taurus cysteine/tyrosine-rich 1 (CYYR1), mRNA [NM_001078105]	NM_001078105	cysteine/tyrosine-rich 1	chr1:9360291-9360350	NM_001078105
A_73_100200	0.00954252	0.0355318	1.97279	down	CXCR4	Bos taurus chemokine (C-X-C motif) receptor 4 (CXCR4), mRNA [NM_174301]	NM_174301	chemokine (C-X-C motif) receptor 4	chr2:61585584-61585643	NM_174301
A_73_P123606	0.0472706	0.0493486	1.55228	down	KCNK7	Bos taurus potassium channel, subfamily K, member 7 (KCNK7), mRNA [NM_001192725]	NM_001192725	potassium channel, subfamily K, member 7	chr29:44440414-44440132	NM_001192725
A_73_P389246	0.0254495	0.0428249	1.79355	down	C1QL1	Bos taurus complement component 1, q subcomponent-like 1 (C1QL1), mRNA [NM_001205862]	NM_001205862	complement component 1, q subcomponent-like 1	chr19:45288774-45288715	NM_001205862
A_73_114305	0.0156586	0.039183	3.61702	down		Rep: OTTHUMP00000028901 - Homo sapiens (Human), partial (50%) [TC455327]
A_73_P439981	0.0105492	0.0367046	1.65184	down	TARBP2	Bos taurus TAR (HIV-1) RNA binding protein 2 (TARBP2), mRNA [NM_001075678]	NM_001075678	TAR (HIV-1) RNA binding protein 2	chr5:26682282-26682341	NM_001075678
A_73_P101261	0.00423608	0.0301621	1.74558	down	STXBP1	Bos taurus syntaxin binding protein 1 (STXBP1), mRNA [NM_174619]	NM_174619	syntaxin binding protein 1	chr11:98393349-98393408	NM_174619
A_73_P083786	0.0103119	0.0363678	1.84359	down	NR2F6	Uncharacterized protein [Source:UniProtKB/TrEMBL;Acc:F1N3S3] [ENSBTAT00000014791]	DV786746	nuclear receptor subfamily 2, group F, member 6	chr7:5791895-5791954	XM_002688545
A_73_115057	0.017574	0.0396658	1.61377	down	CHST10	Bos taurus carbohydrate sulfotransferase 10 (CHST10), mRNA [NM_001098011]	NM_001098011	carbohydrate sulfotransferase 10	chr11:5469430-5469371	NM_001098011
A_73_P104011	0.0182325	0.0397356	6.55514	down	LOC100139916	Bos taurus cDNA clone IMAGE:8094224. [BC116027]	BC116027	interleukin 32-like	chr25:2508835-2508894	XM_002697870
A_73_P359631	0.0367039	0.046603	1.51736	down	PHKG2	Bos taurus phosphorylase kinase, gamma 2 (testis) (PHKG2), mRNA [NM_001046128]	NM_001046128	phosphorylase kinase, gamma 2 (testis)	chr25:27132620-27132679	NM_001046128
A_73_P407237	0.0120808	0.0377945	1.52787	down	STMN1	Bos taurus stathmin 1 (STMN1), mRNA [NM_001034790]	NM_001034790	stathmin 1	chr2:127779364-127779423	NM_001034790
A_73_P047936	0.0163792	0.039183	1.57669	down	C21H14orf79	Bos taurus chromosome 21 open reading frame, human C14orf79 (C21H14orf79), mRNA [NM_001075573]	NM_001075573	chromosome 21 open reading frame, human C14orf79	chr21:71047065-71047124	NM_001075573
A_73_P321081	0.0473883	0.0494213	1.60094	down	PER1	period homolog 1 (Drosophila) [Source:HGNC Symbol;Acc:8845] [ENSBTAT00000005076]	XM_594471	period homolog 1 (Drosophila)	chr19:28390614-28390594	XM_002695858
A_73_P369076	0.00803318	0.0345035	2.28259	down	NFKBIA	Bos taurus nuclear factor of kappa light polypeptide gene enhancer in B-cells inhibitor, alpha (NFKBIA), mRNA [NM_001045868]	NM_001045868	nuclear factor of kappa light polypeptide gene enhancer in B-cells inhibitor, alpha	chr21:46066663-46066604	NM_001045868
A_73_107710	0.0260369	0.0429809	2.07437	down	GRIN2A	glutamate receptor, ionotropic, N-methyl D-aspartate 2A [Source:HGNC Symbol;Acc:4585] [ENSBTAT00000010376]	XM_868917	glutamate receptor, ionotropic, N-methyl D-aspartate 2A	chr25:8554615-8554556	XM_868917
A_73_112276	0.00161606	0.0230619	1.92517	down	COX6B2	Bos taurus cytochrome c oxidase subunit VIb polypeptide 2 (testis) (COX6B2), mRNA [NM_001012684]	NM_001012684	cytochrome c oxidase subunit VIb polypeptide 2 (testis)	chr18:62574776-62574834	NM_001012684
A_73_105067	0.0293039	0.0441149	1.58082	down	HAND1	Bos taurus heart and neural crest derivatives expressed 1 (HAND1), mRNA [NM_001075761]	NM_001075761	heart and neural crest derivatives expressed 1	chr7:67719207-67719266	NM_001075761
A_73_P097421	0.0138216	0.0385974	1.84453	down	ACTN1	Bos taurus actinin, alpha 1 (ACTN1), mRNA [NM_001035351]	NM_001035351	actinin, alpha 1	chr10:81023824-81023765	NM_001035351
A_73_117551	0.0478195	0.0494668	2.31101	down	TSKU	Bos taurus tsukushi small leucine rich proteoglycan homolog (Xenopus laevis) (TSKU), mRNA [NM_001103268]	NM_001103268	tsukushi small leucine rich proteoglycan homolog (Xenopus laevis)	chr15:56974460-56974519	NM_001103268
A_73_107735	0.010172	0.0362378	2.06944	down	IFT122	Bos taurus intraflagellar transport 122 homolog (Chlamydomonas) (IFT122), mRNA [NM_001206592]	NM_001206592	intraflagellar transport 122 homolog (Chlamydomonas)	chr22:56920128-56917231	NM_001206592
A_73_P073921	0.0297132	0.0442879	1.83926	down	ASB13	Bos taurus ankyrin repeat and SOCS box containing 13 (ASB13), mRNA [NM_001192781]	NM_001192781	ankyrin repeat and SOCS box containing 13	chr13:43420606-43420665	NM_001192781
A_73_P066261	0.0411842	0.0477332	2.5185	down	UTS2R	Bos taurus urotensin 2 receptor (UTS2R), mRNA [NM_001040484]	NM_001040484	urotensin 2 receptor	chr19:50815028-50814969	NM_001040484
A_73_P035326	0.0257383	0.0429069	1.85748	down	LY6E	Bos taurus lymphocyte antigen 6 complex, locus E (LY6E), mRNA [NM_001046070]	NM_001046070	lymphocyte antigen 6 complex, locus E	chr14:2624928-2624869	NM_001046070
A_73_P032521	0.0379272	0.0467603	1.55353	down	C10H5orf13	Bos taurus chromosome 10 open reading frame, human C5orf13 (C10H5orf13), mRNA [NM_001105045]	NM_001105045	chromosome 10 open reading frame, human C5orf13	chr10:2193574-2193633	NM_001105045
A_73_P302741	0.0399508	0.0474259	1.84724	down	GPRC5C	G protein-coupled receptor, family C, group 5, member C [Source:HGNC Symbol;Acc:13309] [ENSBTAT00000024834]	BC110241	G protein-coupled receptor, family C, group 5, member C	chr19:57649370-57649311	XM_002696193
A_73_P290096	0.0319766	0.0451668	3.04619	down	RBFOX3	Bos taurus RNA binding protein, fox-1 homolog (C. elegans) 3 (RBFOX3), mRNA [NM_001075537]	NM_001075537	RNA binding protein, fox-1 homolog (C. elegans) 3	chr19:53952984-53953043	NM_001075537
A_73_121086	0.0330258	0.0451668	1.56162	down	CCDC27	coiled-coil domain-containing protein 27 [Source:RefSeq peptide;Acc:NP_001095609] [ENSBTAT00000063391]	DT861050	coiled-coil domain containing 27	chr16:50558120-50558061	XM_003583244
A_73_P079301	0.0239302	0.0420167	2.38289	down		Bos taurus T cell receptor delta chain variable region precursor (BVd1.16) mRNA, partial cds. [U73383]	BC142393		chr10:23978576-23978635
A_73_P429801	0.0132587	0.0385179	1.58941	down	CRTC3	CREB regulated transcription coactivator 3 [Source:HGNC Symbol;Acc:26148] [ENSBTAT00000014501]	XM_591546	CREB regulated transcription coactivator 3	chr21:22419999-22419940	XM_591546
A_73_P270621	0.0222941	0.0412486	1.865	down	ZNF383	Bos taurus zinc finger protein 383 (ZNF383), mRNA [NM_001102232]	NM_001102232	zinc finger protein 383	chr18:47544729-47544787	NM_001102232
A_73_P228517	0.0386463	0.0471667	1.83638	down	PGBD1	Bos taurus piggyBac transposable element derived 1 (PGBD1), mRNA [NM_001076174]	NM_001076174	piggyBac transposable element derived 1	chr23:30156707-30156630	NM_001076174
A_73_P269921	0.0133537	0.0385179	1.70561	down	PER1	period homolog 1 (Drosophila) [Source:HGNC Symbol;Acc:8845] [ENSBTAT00000005076]	XM_594471	period homolog 1 (Drosophila)	chr19:28391796-28391412	XM_002695858
A_73_105396	0.0412661	0.0477332	2.06077	down	GPBAR1	Bos taurus G protein-coupled bile acid receptor 1 (GPBAR1), mRNA [NM_175049]	NM_175049	G protein-coupled bile acid receptor 1	chr2:107014782-107014841	NM_175049
A_73_P040956	0.0449606	0.0486251	1.58304	down	ZNF775	Bos taurus zinc finger protein 775 (ZNF775), mRNA [NM_001080373]	NM_001080373	zinc finger protein 775	chr4:113633476-113633529	NM_001080373
A_73_111143	0.0444963	0.0486199	1.62426	down		Lck interacting transmembrane adaptor 1 [Source:HGNC Symbol;Acc:26016] [ENSBTAT00000009867]	EH147550		chr13:54506810-54506751	XM_001788048
A_73_102351	0.013821	0.0385974	1.78098	down	DDIT4	Bos taurus DNA-damage-inducible transcript 4 (DDIT4), mRNA [NM_001075922]	NM_001075922	DNA-damage-inducible transcript 4	chr28:28485334-28485393	NM_001075922
A_73_111624	0.022215	0.0412486	1.60809	down		Rep: Uncharacterized protein ENSP00000380660 - Homo sapiens (Human), partial (16%) [TC482977]			chr2:106625803-106625744
A_73_108634	0.0323093	0.0451668	1.95932	down	EPYC	Bos taurus epiphycan (EPYC), mRNA [NM_174307]	NM_174307	epiphycan	chr5:20909756-20909697	NM_174307
A_73_P264901	0.0295059	0.0442064	1.8319	down	MARCKSL1	Bos taurus MARCKS-like 1 (MARCKSL1), mRNA [NM_001076172]	NM_001076172	MARCKS-like 1	chr2:122055651-122055710	NM_001076172
A_73_P038256	0.0215898	0.0410334	2.33534	down	C5H12orf28	Bos taurus uncharacterized LOC781109 (C5H12orf28), mRNA [NM_001102323]	NM_001102323	uncharacterized LOC781109	chr5:43746523-43746464	NM_001102323
A_73_104278	0.0340496	0.0455931	1.97932	down		Rep: Neuronal migration protein doublecortin - Homo sapiens (Human), partial (42%) [TC458992]			chr3:100420444-100420503
A_73_P030906	0.00475257	0.0306144	1.68861	down	TM2D3	Bos taurus TM2 domain containing 3 (TM2D3), mRNA [NM_001040518]	NM_001040518	TM2 domain containing 3	chr21:29347501-29352106	NM_001040518
A_73_117269	0.0313144	0.04496	1.54018	down	ZNF575	Bos taurus zinc finger protein 575 (ZNF575), mRNA [NM_001040503]	NM_001040503	zinc finger protein 575	chr18:52074808-52074867	NM_001040503
A_73_P493358	0.0136727	0.0385974	2.05647	down		actin-like 10 [Source:HGNC Symbol;Acc:16127] [ENSBTAT00000065328]			chr13:63696187-63696246
A_73_P069141	0.0137025	0.0385974	5.64786	down	CSPG4	Bos taurus chondroitin sulfate proteoglycan 4 (CSPG4), mRNA [NM_001192782]	NM_001192782	chondroitin sulfate proteoglycan 4	chr21:33609154-33609213	NM_001192782
A_73_117109	0.0469839	0.0491997	1.53104	down	TCF7	Bos taurus transcription factor 7 (T-cell specific, HMG-box) (TCF7), mRNA [NM_001099186]	NM_001099186	transcription factor 7 (T-cell specific, HMG-box)	chr7:47384853-47384912	NM_001099186
A_73_P342571	0.0183098	0.0397356	1.60029	down	APIP	Bos taurus APAF1 interacting protein (APIP), mRNA [NM_001075352]	NM_001075352	APAF1 interacting protein	chr15:66207815-66207756	NM_001075352
A_73_P251851	0.0434525	0.0483917	2.38456	down	ALAD	Bos taurus aminolevulinate dehydratase (ALAD), mRNA [NM_001014895]	NM_001014895	aminolevulinate dehydratase	chr8:104345274-104345109	NM_001014895
A_73_110137	0.00482369	0.0306666	2.36356	down	SULT2B1	Bos taurus sulfotransferase family, cytosolic, 2B, member 1 (SULT2B1), mRNA [NM_001081726]	NM_001081726	sulfotransferase family, cytosolic, 2B, member 1		NM_001081726
A_73_P077471	0.0422584	0.0480274	1.76456	down	HS6ST3	Bos taurus heparan sulfate 6-O-sulfotransferase 3 (HS6ST3), mRNA [NM_001205484]	NM_001205484	heparan sulfate 6-O-sulfotransferase 3	chr12:77946668-77946727	NM_001205484
A_73_P075686	0.030299	0.0445503	1.87824	down	OR52D1	Uncharacterized protein [Source:UniProtKB/TrEMBL;Acc:E1BF36] [ENSBTAT00000023466]	XM_001255397	olfactory receptor, family 52, subfamily D, member 1	chr15:48738795-48738736	XM_001255397
A_73_P316201	0.0498225	0.0499448	3.40849	down	CLCN1	Bos taurus chloride channel 1, skeletal muscle (CLCN1), mRNA [NM_001143871]	NM_001143871	chloride channel 1, skeletal muscle	chr4:107554638-107554697	NM_001143871
A_73_105875	0.00107011	0.0206523	3.69713	down					chr26:002855486-002855545
A_73_P289371	0.0322061	0.0451668	3.08127	down	LYG2	Bos taurus lysozyme G-like 2 (LYG2), mRNA [NM_001099076]	NM_001099076	lysozyme G-like 2	chr11:4339893-4339834	NM_001099076
A_73_P079166	0.0445704	0.0486199	2.11652	down		Uncharacterized protein [Source:UniProtKB/TrEMBL;Acc:E1B7X5] [ENSBTAT00000052114]	D90419		chr10:22195784-22195725
A_73_108371	0.0165259	0.039183	1.50219	down	COX6A2	Bos taurus cytochrome c oxidase subunit VIa polypeptide 2 (COX6A2), nuclear gene encoding mitochondrial protein, mRNA [NM_174522]	NM_174522	cytochrome c oxidase subunit VIa polypeptide 2	chr25:27737661-27737602	NM_174522
A_73_P127596	0.0219444	0.0411482	1.79051	down		HW_LIVER_48_F06 Bos taurus CF-24-HW liver cDNA library Bos taurus cDNA, mRNA sequence [DV785035]	DV785035		chr9:071244675-071244616	XM_002690224
A_73_P091706	0.0120319	0.0377945	1.6313	down	SH3BP1	SH3-domain binding protein 1 [Source:HGNC Symbol;Acc:10824] [ENSBTAT00000016495]	XM_002704478	SH3-domain binding protein 1	chr5:109994621-109994993	XM_002687920
A_73_P446786	0.0455066	0.0487537	1.91287	down	SOBP	Bos taurus sine oculis binding protein homolog (Drosophila) (SOBP), mRNA [NM_001101170]	NM_001101170	sine oculis binding protein homolog (Drosophila)	chr9:42925438-42925379	NM_001101170
A_73_P083271	0.0471037	0.0492502	1.62741	down	SLC25A25	Bos taurus solute carrier family 25 (mitochondrial carrier; phosphate carrier), member 25 (SLC25A25), nuclear gene encoding mitochondrial protein, mRNA [NM_001038145]	NM_001038145	solute carrier family 25 (mitochondrial carrier; phosphate carrier), member 25	chr11:98758981-98759040	NM_001038145
A_73_P091571	0.0143679	0.0385974	3.35782	down	WC1.3	Bos taurus WC1.3 molecule (WC1.3), mRNA [NM_001190424]	NM_001190424	WC1.3 molecule	chr5:103111776-103111369	NM_001190424
A_73_P079171	0.0361981	0.0465199	2.21499	down		Uncharacterized protein [Source:UniProtKB/TrEMBL;Acc:E1B7X5] [ENSBTAT00000046304]	BC147856		chr10:22195877-22195818
A_73_P274311	0.00377728	0.0291957	2.36898	down	DBN1	Bos taurus drebrin 1 (DBN1), mRNA [NM_001045917]	NM_001045917	drebrin 1	chr7:40319243-40315873	NM_001045917
A_73_P319826	0.00195946	0.0238168	1.86644	down	TMC6	Bos taurus transmembrane channel-like 6 (TMC6), mRNA [NM_001075208]	NM_001075208	transmembrane channel-like 6	chr19:54647589-54647648	NM_001075208
A_73_P165927	0.00629537	0.0322331	1.98186	down		1464513 MARC 7BOV Bos taurus cDNA 3', mRNA sequence [DT887798]	DT887798		chr11:98794551-98794492
A_73_P421047	0.0209356	0.0408446	3.21572	down	GSTT1	Bos taurus glutathione S-transferase theta 1 (GSTT1), mRNA [NM_001046232]	NM_001046232	glutathione S-transferase theta 1	chr17:73303891-73307036	NM_001046232
A_73_P182032	0.0395587	0.0474259	2.22638	down	EFNA1	Bos taurus ephrin-A1 (EFNA1), mRNA [NM_001034292]	NM_001034292	ephrin-A1	chr3:15524166-15524107	NM_001034292
A_73_P113531	0.00717263	0.033759	1.67011	down	LOC539789			stathmin-like pseudogene	chr20:21948779-21948838
A_73_112631	0.0461592	0.0489114	2.35211	down		CR852170 Normalized and Subtracted bovine endometrium tissues (bcbp) Bos taurus cDNA clone bcbp0008.c.17 5', mRNA sequence [CR852170]	CR852170		chr2:133632002-133631946	XM_002685791
A_73_P190802	0.0277827	0.0434505	3.30768	down	ULBP15	Bos taurus UL16-binding protein 15 (ULBP15), mRNA [NM_001168611]	NM_001168611	UL16-binding protein 15	chr19:019865849-019865790	NM_001168611
A_73_112986	0.00654343	0.0328813	1.60822	down	FOXN3	Bos taurus forkhead box N3 (FOXN3), mRNA [NM_001206687]	NM_001206687	forkhead box N3	chr10:101894760-101894701	NM_001206687
A_73_P396011	0.00351969	0.0286611	1.69138	down	PITPNM1	phosphatidylinositol transfer protein, membrane-associated 1 [Source:HGNC Symbol;Acc:9003] [ENSBTAT00000013851]	CK968616	phosphatidylinositol transfer protein, membrane-associated 1	chr29:46026547-46026488	XM_002699366
A_73_109150	0.0160468	0.039183	1.74408	down	TMEFF2	Bos taurus transmembrane protein with EGF-like and two follistatin-like domains 2 (TMEFF2), mRNA [NM_001076101]	NM_001076101	transmembrane protein with EGF-like and two follistatin-like domains 2	chr2:80997886-80997827	NM_001076101
A_73_P465753	0.00291873	0.0272148	2.18333	down	OTUD1	PREDICTED: Bos taurus OTU domain containing 1, transcript variant 2 (OTUD1), mRNA [XM_608638]	XM_608638	OTU domain containing 1	chr13:24656900-24656959	XM_002692092
A_73_P394126	0.000281	0.0177679	2.59934	down	CSRNP1	Bos taurus cysteine-serine-rich nuclear protein 1 (CSRNP1), mRNA [NM_001098035]	NM_001098035	cysteine-serine-rich nuclear protein 1	chr22:12522453-12521909	NM_001098035
A_73_117969	0.0419341	0.0479211	2.54752	down	ASMT	Bos taurus acetylserotonin O-methyltransferase (ASMT), mRNA [NM_177493]	NM_177493	acetylserotonin O-methyltransferase	chrUn_GJ059670:19191-19250	NM_177493
A_73_P091166	0.0144829	0.0385974	1.55096	down	USP18	ubl carboxyl-terminal hydrolase 18 [Source:RefSeq peptide;Acc:NP_001017940] [ENSBTAT00000053400]	BC149487	ubiquitin specific peptidase 18	chr5:76405761-76405820
A_73_P475413	0.0164791	0.039183	1.59751	down	P4HTM	Bos taurus prolyl 4-hydroxylase, transmembrane (endoplasmic reticulum) (P4HTM), mRNA [NM_001076115]	NM_001076115	prolyl 4-hydroxylase, transmembrane (endoplasmic reticulum)	chr22:51558401-51557614	NM_001076115
A_73_P118741	0.0160824	0.039183	1.8255	down		Rep: Cytochrome d ubiquinol oxidase, subunit II - Serratia proteamaculans (strain 568), partial (7%) [TC441972]	XM_003582222		chr5:56031363-56031304	XM_003582222
A_73_116697	0.0157328	0.039183	2.79005	down		Rep: Epiplakin - Homo sapiens (Human), partial (6%) [TC426979]	XM_003586872		chr14:2146987-2147046	XM_003586872
A_73_121178	0.00716191	0.033759	2.21827	down	BTD	Bos taurus biotinidase (BTD), mRNA [NM_001102206]	NM_001102206	biotinidase	chr1:154416198-154416257	NM_001102206
A_73_P081986	0.0194385	0.0401271	2.62646	down	DUSP2	Bos taurus dual specificity phosphatase 2 (DUSP2), mRNA [NM_001192179]	NM_001192179	dual specificity phosphatase 2	chr11:2250660-2250601	NM_001192179
A_73_P445166	0.0315293	0.04496	1.53546	down	CARKD	carbohydrate kinase domain containing [Source:HGNC Symbol;Acc:25576] [ENSBTAT00000015238]	XM_864483	carbohydrate kinase domain containing	chr12:89243002-89245315	XM_864483
A_73_102135	0.00310503	0.0275187	1.97574	down		1264598 MARC 7BOV Bos taurus cDNA 5', mRNA sequence [DN521695]	DN521695		chr24:59253778-59253837	XM_002697779
A_73_P403116	0.0264788	0.0430401	1.66723	down	STK25	Bos taurus serine/threonine kinase 25 (STK25), mRNA [NM_183407]	NM_183407	serine/threonine kinase 25	chr3:121070744-121070685	NM_183407
A_73_P185552	0.000737	0.0193598	3.07941	down	LOC788952	PREDICTED: Bos taurus uncharacterized LOC788952 (LOC788952), mRNA [XM_001255854]	XM_001255854	uncharacterized LOC788952	chr19:44433916-44433975	XM_001255854
A_73_P041706	0.0031677	0.0278812	1.59852	down	PVRL2	Bos taurus poliovirus receptor-related 2 (herpesvirus entry mediator B) (PVRL2), mRNA [NM_001075210]	NM_001075210	poliovirus receptor-related 2 (herpesvirus entry mediator B)	chr18:53003228-53003287	NM_001075210
A_73_P494148	0.0116165	0.0376985	1.51424	down					chr18:025275931-025275872
A_73_111048	0.00760952	0.0342567	2.04845	down	HAPLN4	hyaluronan and proteoglycan link protein 4 [Source:HGNC Symbol;Acc:31357] [ENSBTAT00000002313]	XM_585944	hyaluronan and proteoglycan link protein 4	chr7:3940761-3941204	XM_585944
A_73_P329111	0.0476289	0.0494527	2.8491	down	ACAD10	Bos taurus acyl-CoA dehydrogenase family, member 10 (ACAD10), mRNA [NM_001192292]	NM_001192292	acyl-CoA dehydrogenase family, member 10	chr17:57684494-57684553	NM_001192292
A_73_P285541	0.0207294	0.040823	1.58399	down	GYPC	Bos taurus glycophorin C (Gerbich blood group) (GYPC), mRNA [NM_001002886]	NM_001002886	glycophorin C (Gerbich blood group)	chr2:79303888-79303947	NM_001002886
A_73_P334221	0.0214106	0.0410334	2.01305	down	BTG2	PREDICTED: Bos taurus BTG family, member 2 (BTG2), mRNA [XM_586687]	XM_586687	BTG family, member 2	chr16:892968-893027	XM_002693879
A_73_P441966	0.0360912	0.0465199	2.49772	down	PPAP2C	Bos taurus phosphatidic acid phosphatase type 2C (PPAP2C), mRNA [NM_001045890]	NM_001045890	phosphatidic acid phosphatase type 2C	chr7:44597567-44592436	NM_001045890
A_73_P130141	0.0263738	0.0430154	1.5142	down		Rep: zinc finger protein 189 - Rattus norvegicus, partial (21%) [TC428714]			chr18:64013751-64013746
A_73_P030026	0.0132072	0.0385179	1.98591	down	TNS4	Bos taurus tensin 4 (TNS4), mRNA [NM_001038155]	NM_001038155	tensin 4	chr19:41351031-41350972	NM_001038155
A_73_P084031	0.0489827	0.0497944	1.55216	down	NACC1	Bos taurus nucleus accumbens associated 1, BEN and BTB (POZ) domain containing (NACC1), mRNA [NM_001192612]	NM_001192612	nucleus accumbens associated 1, BEN and BTB (POZ) domain containing	chr7:13556860-13556801	NM_001192612
A_73_P095916	0.0376303	0.0466835	1.53267	down	ZDHHC16	Bos taurus zinc finger, DHHC-type containing 16 (ZDHHC16), mRNA [NM_001024482]	NM_001024482	zinc finger, DHHC-type containing 16	chr26:18537041-18537100	NM_001024482
A_73_P365321	0.023909	0.0420167	2.09174	down	RHPN2	Bos taurus rhophilin, Rho GTPase binding protein 2 (RHPN2), mRNA [NM_001083470]	NM_001083470	rhophilin, Rho GTPase binding protein 2	chr18:43575539-43575480	NM_001083470
A_73_P205702	0.0299682	0.0443764	1.82756	down	LPXN	Bos taurus leupaxin (LPXN), mRNA [NM_001025082]	NM_001025082	leupaxin	chr15:83205619-83204744	NM_001025082
A_73_107894	0.0181245	0.0397356	2.25031	down	RHPN2	Bos taurus rhophilin, Rho GTPase binding protein 2 (RHPN2), mRNA [NM_001083470]	NM_001083470	rhophilin, Rho GTPase binding protein 2	chr18:43574408-43574349	NM_001083470
A_73_P284006	0.0374919	0.0466116	1.59367	down	MAD2L2	Bos taurus MAD2 mitotic arrest deficient-like 2 (yeast) (MAD2L2), mRNA [NM_001045946]	NM_001045946	MAD2 mitotic arrest deficient-like 2 (yeast)	chr16:42879089-42879148	NM_001045946
A_73_105446	0.00382688	0.0291957	2.40846	down	ZNF133	Bos taurus zinc finger protein 133 (ZNF133), mRNA [NM_001110090]	NM_001110090	zinc finger protein 133	chr13:38722662-38722721	NM_001110090
A_73_106743	0.00362333	0.0286777	3.4295	down	TNFAIP3	Bos taurus tumor necrosis factor, alpha-induced protein 3 (TNFAIP3), mRNA [NM_001192170]	NM_001192170	tumor necrosis factor, alpha-induced protein 3	chr9:76776815-76776874	NM_001192170
A_73_105271	0.00701932	0.033759	1.53559	down	CNFN	Bos taurus cornifelin (CNFN), mRNA [NM_001075542]	NM_001075542	cornifelin	chr18:51242205-51242264	NM_001075542
A_73_118868	0.0088991	0.0351263	1.60777	down	RUNDC3A	Bos taurus RUN domain containing 3A (RUNDC3A), mRNA [NM_001076322]	NM_001076322	RUN domain containing 3A	chr19:44751509-44751568	NM_001076322
A_73_118247	0.0397215	0.0474259	1.90618	down	NRTN	Bos taurus neurturin (NRTN), mRNA [NM_001205919]	NM_001205919	neurturin	chr7:19743705-19743646	NM_001205919
A_73_P349401	0.0303256	0.0445503	1.80889	down		pleckstrin homology domain containing, family N member 1 [Source:HGNC Symbol;Acc:25284] [ENSBTAT00000019320]	XM_598312		chr16:52749619-52749398	XM_002694194
A_73_P047386	0.00138092	0.0222034	1.93008	down	FAM105A	Bos taurus family with sequence similarity 105, member A (FAM105A), mRNA [NM_001102171]	NM_001102171	family with sequence similarity 105, member A	chr20:58634564-58634505	NM_001102171
A_73_P322606	0.0451843	0.0486251	1.8096	down	PKP4	Bos taurus plakophilin 4 (PKP4), mRNA [NM_001191491]	NM_001191491	plakophilin 4	chr2:37815881-37815822	NM_001191491
A_73_112592	0.00165086	0.0230619	2.13054	down	FSCN1	Bos taurus fascin homolog 1, actin-bundling protein (Strongylocentrotus purpuratus) (FSCN1), mRNA [NM_001035045]	NM_001035045	fascin homolog 1, actin-bundling protein (Strongylocentrotus purpuratus)	chr25:39292780-39292721	NM_001035045
A_73_113673	0.00924432	0.0351493	1.50891	down	GRPEL2	Bos taurus GrpE-like 2, mitochondrial (E. coli) (GRPEL2), nuclear gene encoding mitochondrial protein, mRNA [NM_001075674]	NM_001075674	GrpE-like 2, mitochondrial (E. coli)	chr7:62746721-62746780	NM_001075674
A_73_P071231	0.0215373	0.0410334	2.03273	down	PATZ1	Bos taurus POZ (BTB) and AT hook containing zinc finger 1 (PATZ1), mRNA [NM_001191197]	NM_001191197	POZ (BTB) and AT hook containing zinc finger 1	chr17:72230855-72230796	NM_001191197
A_73_P287721	0.0121313	0.0377945	2.2229	down	SOBP	Bos taurus sine oculis binding protein homolog (Drosophila) (SOBP), mRNA [NM_001101170]	NM_001101170	sine oculis binding protein homolog (Drosophila)	chr9:43026601-43026542	NM_001101170
A_73_P091536	0.00442559	0.030164	3.95029	down	WC1.3	Bos taurus WC1.3 molecule (WC1.3), mRNA [NM_001190424]	NM_001190424	WC1.3 molecule	chr5:103145533-103145474	NM_001190424
A_73_P347211	0.0146582	0.0385974	2.02919	down	PER1	period homolog 1 (Drosophila) [Source:HGNC Symbol;Acc:8845] [ENSBTAT00000005076]	XM_594471	period homolog 1 (Drosophila)	chr19:28392936-28392877	XM_002695858
A_73_P302491	0.0227102	0.0415168	1.67647	down	C5H12orf10	Bos taurus chromosome 5 open reading frame, human C12orf10 (C5H12orf10), mRNA [NM_001035038]	NM_001035038	chromosome 5 open reading frame, human C12orf10	chr5:26882606-26879381	NM_001035038
A_73_P319301	0.0409625	0.0476613	2.08641	down	NLGN2	Bos taurus neuroligin 2 (NLGN2), mRNA [NM_001191242]	NM_001191242	neuroligin 2	chr19:27732041-27732100	NM_001191242
A_73_P322356	0.0391367	0.0473442	1.67428	down	PCBP4	Bos taurus poly(rC) binding protein 4 (PCBP4), mRNA [NM_001075283]	NM_001075283	poly(rC) binding protein 4	chr22:49530847-49530906	NM_001075283
A_73_P115176	0.035212	0.0460676	1.756	down	LOC523083	Uncharacterized protein [Source:UniProtKB/TrEMBL;Acc:F1MU72] [ENSBTAT00000053753]	XM_002689712	putative olfactory receptor ENSP00000348552-like	chr8:60653367-60653308	XM_002689712
A_73_110261	0.0120536	0.0377945	4.0446	down	P2RY2	Bos taurus purinergic receptor P2Y, G-protein coupled, 2 (P2RY2), mRNA [NM_001166525]	NM_001166525	purinergic receptor P2Y, G-protein coupled, 2	chr15:53497728-53497787	NM_001166525
A_73_P084651	0.00215336	0.0243923	1.97867	down	CDC42SE2	Bos taurus CDC42 small effector 2 (CDC42SE2), mRNA [NM_001102537]	NM_001102537	CDC42 small effector 2	chr7:24320696-24320637	NM_001102537
A_73_120134	0.0367241	0.046603	1.68093	down	C7H19orf52	Bos taurus chromosome 7 open reading frame, human C19orf52 (C7H19orf52), mRNA [NM_001099699]	NM_001099699	chromosome 7 open reading frame, human C19orf52	chr7:16594270-16594329	NM_001099699
A_73_101183	0.00544222	0.0314574	2.4571	down	RCOR2	Bos taurus REST corepressor 2 (RCOR2), mRNA [NM_001206075]	NM_001206075	REST corepressor 2	chr29:42867927-42867868	NM_001206075
A_73_P166877	0.00590949	0.0317057	1.92297	down	LOC530929	PREDICTED: Bos taurus uncharacterized LOC530929 (CYP2J2), mRNA [XM_609410]	XM_609410	cytochrome P450, family 2, subfamily J	chr3:86420506-86420565	XM_002686348
A_73_P300766	5.76e-05	0.00979591	2.88085	down	BCAS1	Bos taurus breast carcinoma amplified sequence 1 (BCAS1), mRNA [NM_001077850]	NM_001077850	breast carcinoma amplified sequence 1	chr13:82162878-82162819	NM_001077850
A_73_103427	0.01606	0.039183	1.69754	down	MMP25	matrix metallopeptidase 25 [Source:HGNC Symbol;Acc:14246] [ENSBTAT00000021843]	DV871056	matrix metallopeptidase 25	chr25:2488544-2488603	XM_609577
A_73_P375776	0.00188024	0.0236639	4.54337	down	PTDSS2	PREDICTED: Bos taurus phosphatidylserine synthase 2 (PTDSS2), partial mRNA [XM_608287]	XM_608287	phosphatidylserine synthase 2	chr29:51110889-51110832	XM_608287
A_73_P399856	0.0385143	0.0471218	2.57384	down	HIRIP3	Bos taurus HIRA interacting protein 3 (HIRIP3), mRNA [NM_001192296]	NM_001192296	HIRA interacting protein 3	chr25:26527194-26527700	NM_001192296
A_73_P049211	0.00391223	0.0293705	1.99236	down	CXCR4	Bos taurus chemokine (C-X-C motif) receptor 4 (CXCR4), mRNA [NM_174301]	NM_174301	chemokine (C-X-C motif) receptor 4	chr2:61585285-61585344	NM_174301
A_73_P268271	0.00498167	0.0308106	1.71158	down	MPPE1	metallophosphoesterase 1 [Source:HGNC Symbol;Acc:15988] [ENSBTAT00000002749]	XM_877864	metallophosphoesterase 1	chr24:43167330-43167271	XM_002697747
A_73_105333	0.0122861	0.0378336	1.82438	down	CYP39A1	Bos taurus cytochrome P450, family 39, subfamily A, polypeptide 1 (CYP39A1), mRNA [NM_001098938]	NM_001098938	cytochrome P450, family 39, subfamily A, polypeptide 1	chr23:19776715-19776656	NM_001098938
A_73_P160152	0.00807464	0.0345035	6.71363	down		962534 MARC 2BOV Bos taurus cDNA 3', mRNA sequence [CK773844]	CK773844		chr18:48851761-48851821
A_73_P103691	0.00825251	0.0347005	5.07022	down	CYLC2	Bos taurus cylicin, basic protein of sperm head cytoskeleton 2 (CYLC2), mRNA [NM_174303]	NM_174303	cylicin, basic protein of sperm head cytoskeleton 2	chr8:94209249-94209308	NM_174303
A_73_112840	0.0183643	0.0397356	3.0243	down	FKBP10	Bos taurus FK506 binding protein 10, 65 kDa (FKBP10), mRNA [NM_001046403]	NM_001046403	FK506 binding protein 10, 65 kDa	chr19:42655884-42655943	NM_001046403
A_73_P066556	0.0165822	0.039183	2.9159	down		myosin XVB pseudogene [Source:HGNC Symbol;Acc:14083] [ENSBTAT00000015554]	BC105355		chr19:56580294-56580235	XR_042791
A_73_113219	0.0441371	0.0485081	1.59328	down	PYCR1	Bos taurus pyrroline-5-carboxylate reductase 1 (PYCR1), mRNA [NM_001014957]	NM_001014957	pyrroline-5-carboxylate reductase 1	chr19:51571914-51571973	NM_001014957
A_73_P267491	0.00917831	0.0351493	2.33314	down	C10H5orf13	Bos taurus chromosome 10 open reading frame, human C5orf13 (C10H5orf13), mRNA [NM_001105045]	NM_001105045	chromosome 10 open reading frame, human C5orf13	chr10:2192905-2192964	NM_001105045
A_73_P300346	0.0194406	0.0401271	1.67015	down	G6PC3	Bos taurus glucose 6 phosphatase, catalytic, 3 (G6PC3), mRNA [NM_183364]	NM_183364	glucose 6 phosphatase, catalytic, 3	chr19:44534862-44534921	NM_183364
A_73_P405386	0.0259501	0.0429069	1.74531	down	AES	Bos taurus amino-terminal enhancer of split (AES), mRNA [NM_001128497]	NM_001128497	amino-terminal enhancer of split	chr7:21981026-21981718	NM_001128497
A_73_113544	0.00841308	0.0348469	2.12507	down	THBS1	Bos taurus thrombospondin 1 (THBS1), mRNA [NM_174196]	NM_174196	thrombospondin 1	chr10:35329208-35329267	NM_174196
A_73_P138506	0.0302641	0.0445503	3.50008	down		BovGen_06893 normal cattle brain Bos taurus cDNA clone RZPDp1056B1017Q 5', mRNA sequence [CO878568]	CO878568		chr29:40677787-40677728
A_73_P352441	0.0235632	0.0419443	2.68479	down	TMEM59L	Bos taurus transmembrane protein 59-like (TMEM59L), mRNA [NM_001075301]	NM_001075301	transmembrane protein 59-like	chr7:4510883-4510824	NM_001075301
A_73_103314	0.0489412	0.0497944	1.67521	down	CCDC159	coiled-coil domain containing 159 [Source:HGNC Symbol;Acc:26996] [ENSBTAT00000045790]		coiled-coil domain containing 159	chr7:16981908-16982139
A_73_P056341	0.0165974	0.039183	1.55263	down	ULBP27	Bos taurus UL16-binding protein 27 (ULBP27), mRNA [NM_001168616]	NM_001168616	UL16-binding protein 27	chr9:88266615-88266674	NM_001168616
A_73_110932	0.00433827	0.0301621	3.99008	down	GSTT1	Bos taurus glutathione S-transferase theta 1 (GSTT1), mRNA [NM_001046232]	NM_001046232	glutathione S-transferase theta 1	chr17:73307734-73307790	NM_001046232
A_73_108510	0.0195469	0.0401271	1.65532	down		Rep: UPF0317 protein C14orf159, mitochondrial precursor. - Canis familiaris, partial (5%) [TC484848]			chr21:56581938-56581997
A_73_P495398	0.000144	0.0162196	2.73988	down					chr11:058797731-058797672
A_73_P353001	0.0496707	0.0498971	1.52134	down	NUP160	Bos taurus nucleoporin 160kDa (NUP160), mRNA [NM_001105630]	NM_001105630	nucleoporin 160kDa	chr15:78766847-78766109	NM_001105630
A_73_109689	0.0288175	0.0439145	1.8789	down	OXT	Bos taurus oxytocin, prepropeptide (OXT), mRNA [NM_176855]	NM_176855	oxytocin, prepropeptide	chr13:52575370-52575311	NM_176855
A_73_108372	0.0152175	0.0389548	2.12104	down	LOC532114	5-hydroxytryptamine (serotonin) receptor 3D, ionotropic [Source:HGNC Symbol;Acc:24004] [ENSBTAT00000056946]	XM_610624	5-hydroxytryptamine (serotonin) receptor 3, family member C-like	chr1:83718134-83718075	XM_610624
A_73_P333376	0.027226	0.0433284	1.84237	down	RANGAP1	Bos taurus Ran GTPase activating protein 1 (RANGAP1), mRNA [NM_001110089]	NM_001110089	Ran GTPase activating protein 1	chr5:112941157-112936324	NM_001110089
A_73_102435	0.0117424	0.0377607	3.84754	down	TFAP4	Bos taurus transcription factor AP-4 (activating enhancer binding protein 4) (TFAP4), mRNA [NM_001101215]	NM_001101215	transcription factor AP-4 (activating enhancer binding protein 4)	chr25:3439409-3439350	NM_001101215
A_73_P448696	0.0368574	0.046603	1.61164	down	TSSC1	Bos taurus tumor suppressing subtransferable candidate 1 (TSSC1), mRNA [NM_001191328]	NM_001191328	tumor suppressing subtransferable candidate 1	chr8:113016666-113016725	NM_001191328
A_73_P073691	0.00193168	0.0236639	4.58583	down		KIAA1217 [Source:HGNC Symbol;Acc:25428] [ENSBTAT00000061384]	XM_590767		chr13:25609794-25609853	XM_002692069
A_73_109700	0.0327861	0.0451668	1.58287	down		HW_LOIN_45_E05 Bos taurus CF-24-HW loin cDNA library Bos taurus cDNA, mRNA sequence [DV793638]	DV793638		chr22:12519418-12519359
A_73_115388	0.00393393	0.0293829	1.73133	down	PRORSD1	Bos taurus prdX-deacylase domain-containing protein 1 (PRORSD1), mRNA [NM_001080289]	NM_001080289	prdX-deacylase domain-containing protein 1	chr11:37861120-37861179	NM_001080289
A_73_119824	0.0491319	0.0498085	2.1414	down	GFPT2	Bos taurus glutamine-fructose-6-phosphate transaminase 2 (GFPT2), mRNA [NM_001076883]	NM_001076883	glutamine-fructose-6-phosphate transaminase 2	chr7:817678-817737	NM_001076883
A_73_P038211	0.0033169	0.0282559	1.85303	down	SV2A	Bos taurus synaptic vesicle glycoprotein 2A (SV2A), mRNA [NM_173962]	NM_173962	synaptic vesicle glycoprotein 2A	chr3:20755483-20755542	NM_173962
A_73_P074211	0.00572632	0.0315179	1.54419	down	RBM38	Bos taurus RNA binding motif protein 38 (RBM38), mRNA [NM_001206023]	NM_001206023	RNA binding motif protein 38	chr13:59307646-59307587	NM_001206023
A_73_115304	0.0427254	0.0481252	1.71371	down	NPHP1	Bos taurus nephronophthisis 1 (juvenile) (NPHP1), mRNA [NM_001105332]	NM_001105332	nephronophthisis 1 (juvenile)	chr11:1735024-1735083	NM_001105332
A_73_P076886	0.0146069	0.0385974	2.11761	down	VPS26B	Bos taurus vacuolar protein sorting 26 homolog B (S. pombe) (VPS26B), mRNA [NM_001192958]	NM_001192958	vacuolar protein sorting 26 homolog B (S. pombe)	chr15:84854597-84854656	NM_001192958
A_73_P048281	0.0262985	0.0430154	1.61715	down	LHB	Bos taurus luteinizing hormone beta polypeptide (LHB), mRNA [NM_173930]	NM_173930	luteinizing hormone beta polypeptide	chr18:56026848-56026541	NM_173930
A_73_P052591	0.0393571	0.0474259	1.84002	down	BVD1.20	Bos taurus T cell receptor delta chain variable region precursor (BVd1.20) mRNA, partial cds. [U73387]	U73387	T cell receptor delta chain variable region	chr10:23744428-23744369	XM_002690585
A_73_P194182	0.00549587	0.0314574	6.1134	down	CYGB	Bos taurus cytoglobin (CYGB), mRNA [NM_001206720]	NM_001206720	cytoglobin	chr19:55855460-55855519	NM_001206720
A_73_118605	0.00778196	0.0343292	1.94432	down		Rep: Protocadherin gamma subfamily A, 10 - Homo sapiens (Human), partial (94%) [TC439274]	XM_588061		chr7:54179302-54179361	XM_588061
A_73_116437	0.0291699	0.0440243	2.32215	down		1264844 MARC 7BOV Bos taurus cDNA 5', mRNA sequence [DN521914]	DN521914		chr5:62118673-62118731
A_73_P069391	0.0344733	0.0457701	2.14472	down		Bos taurus cDNA clone IMAGE:8442397. [BC126850]	BC126850		chr10:23196355-23196296
A_73_P370861	0.0234079	0.0418555	2.06043	down	MXRA8	Bos taurus matrix-remodelling associated 8 (MXRA8), mRNA [NM_001075830]	NM_001075830	matrix-remodelling associated 8	chr16:52428357-52428416	NM_001075830
A_73_P113791	0.0459331	0.0489114	1.55674	down	IER5	immediate early response 5 [Source:HGNC Symbol;Acc:5393] [ENSBTAT00000053957]	XM_601920	immediate early response 5	chr16:63690595-63690654	XM_601920
A_73_P055964	0.0363802	0.0465199	1.81157	down		Uncharacterized protein [Source:UniProtKB/TrEMBL;Acc:F1MDJ2] [ENSBTAT00000065171]	XM_002688675		chr7:10355570-10355511	XM_002688675
A_73_P377371	0.0411868	0.0477332	1.56151	down	CBX6	Bos taurus chromobox homolog 6 (CBX6), mRNA [NM_001103094]	NM_001103094	chromobox homolog 6	chr5:110979281-110979222	NM_001103094
A_73_P400396	0.00929141	0.0351493	3.1909	down	SLC4A3	Bos taurus solute carrier family 4, anion exchanger, member 3 (SLC4A3), mRNA [NM_001191387]	NM_001191387	solute carrier family 4, anion exchanger, member 3	chr2:108281811-108282330	NM_001191387
A_73_P065496	0.0452886	0.0486251	1.97689	down	NT5M	Bos taurus 5',3'-nucleotidase, mitochondrial (NT5M), nuclear gene encoding mitochondrial protein, mRNA [NM_001206262]	NM_001206262	5',3'-nucleotidase, mitochondrial	chr19:35477191-35477132	NM_001206262
A_73_P489603	0.00151823	0.0227477	3.12479	down					chr1:004577711-004577770
A_73_P490253	5.18e-05	0.00960991	4.39631	down	PCDHB6	protocadherin beta 6 [Source:HGNC Symbol;Acc:8691] [ENSBTAT00000063047]	XM_001253386	protocadherin beta 6	chr7:53936112-53936171	XM_001253386
A_73_P339986	0.000585	0.0181226	1.51161	down	TNFRSF12A	Bos taurus tumor necrosis factor receptor superfamily, member 12A (TNFRSF12A), transcript variant 2, mRNA [NM_001206328]	NM_001206328	tumor necrosis factor receptor superfamily, member 12A	chr25:2441230-2441289	NM_001206328
A_73_P214557	0.0334095	0.0453739	1.68231	down	TMEM88	Bos taurus transmembrane protein 88 (TMEM88), mRNA [NM_001098378]	NM_001098378	transmembrane protein 88	chr19:28157361-28157420	NM_001098378
A_73_P261961	0.0338439	0.0455331	1.74265	down	CELF1	Bos taurus CUGBP, Elav-like family member 1 (CELF1), mRNA [NM_001101212]	NM_001101212	CUGBP, Elav-like family member 1	chr15:78503376-78503317	NM_001101212
A_73_112844	0.0469547	0.0491953	1.70661	down					chr18:061061687-061061628
A_73_110672	0.00279231	0.0267694	2.90954	down	PRG4	Bos taurus proteoglycan 4 (PRG4), mRNA [NM_001206633]	NM_001206633	proteoglycan 4	chr16:68877086-68877647	NM_001206633
A_73_116092	0.00994875	0.0360812	3.00231	down	NXN	Bos taurus nucleoredoxin (NXN), mRNA [NM_001102136]	NM_001102136	nucleoredoxin	chr19:22621428-22621487	NM_001102136
A_73_P501968	0.0263598	0.0430154	2.10325	down	BDH2	Bos taurus 3-hydroxybutyrate dehydrogenase, type 2 (BDH2), mRNA [NM_001034488]	NM_001034488	3-hydroxybutyrate dehydrogenase, type 2	chr6:23077244-23077303	NM_001034488
A_73_101306	1.03e-05	0.00504479	2.47463	down		ciliary neurotrophic factor [Source:HGNC Symbol;Acc:2169] [ENSBTAT00000004729]	XM_003583194		chr15:83293406-83293465	XM_003583194
A_73_P127976	0.0199874	0.0402776	1.54557	down	DRAP1	Bos taurus DR1-associated protein 1 (negative cofactor 2 alpha) (DRAP1), mRNA [NM_001076214]	NM_001076214	DR1-associated protein 1 (negative cofactor 2 alpha)	chr29:44695417-44695684	NM_001076214
A_73_P402921	0.0205754	0.0406536	2.91151	down	KCNIP3	Bos taurus Kv channel interacting protein 3, calsenilin (KCNIP3), mRNA [NM_001075612]	NM_001075612	Kv channel interacting protein 3, calsenilin	chr11:001014294-001014235	NM_001075612
A_73_P256606	0.00535732	0.0314574	1.61357	down	CRELD1	Bos taurus cysteine-rich with EGF-like domains 1 (CRELD1), mRNA [NM_001014851]	NM_001014851	cysteine-rich with EGF-like domains 1	chr22:16872248-16872141	NM_001014851
A_73_119145	0.00909513	0.0351493	1.86211	down		1371604 MARC 7BOV Bos taurus cDNA 5', mRNA sequence [DN535567]	DN535567		chr11:106472784-106472843
A_73_102988	0.0410306	0.0476862	4.78616	down	KIRREL3	Bos taurus kin of IRRE like 3 (Drosophila) (KIRREL3), mRNA [NM_001078085]	NM_001078085	kin of IRRE like 3 (Drosophila)	chr29:30128492-30128433	NM_001078085
A_73_P396941	0.0108614	0.0370886	1.55376	down	UBE2S	Bos taurus ubiquitin-conjugating enzyme E2S (UBE2S), mRNA [NM_001076472]	NM_001076472	ubiquitin-conjugating enzyme E2S	chr18:62539848-62539907	NM_001076472
A_73_P038771	0.005582	0.0314574	5.28734	down	KCNE1L	Bos taurus KCNE1-like (KCNE1L), mRNA [NM_001077875]	NM_001077875	KCNE1-like	chrX:62455952-62455893	NM_001077875
A_73_P319891	0.0197536	0.0402776	5.20594	down	PYGM	Bos taurus phosphorylase, glycogen, muscle (PYGM), mRNA [NM_175786]	NM_175786	phosphorylase, glycogen, muscle	chr29:43610297-43610112	NM_175786
A_73_P214357	0.0353036	0.0460676	5.00417	down	LOC511982	PREDICTED: Bos taurus solute carrier family 7 (cationic amino acid transporter, y+ system), member 3-like (LOC511982), miscRNA [XR_139582]	XR_139582	solute carrier family 7 (cationic amino acid transporter, y+ system), member 3-like	chr18:61400616-61400675	XR_138957
A_73_P404539	0.0125055	0.0378883	1.93808	down	CAPN10	calpain 10 [Source:HGNC Symbol;Acc:1477] [ENSBTAT00000003637]	DV884583	calpain 10	chr3:120333829-120333770	XM_002686618
A_73_110742	0.0165936	0.039183	2.81614	down	NFIB	Bos taurus nuclear factor I/B (NFIB), mRNA [NM_001076104]	NM_001076104	nuclear factor I/B	chr8:30155966-30156025	NM_001076104
A_73_P357516	0.0343022	0.0456773	7.65006	down	SH3BP4	Bos taurus SH3-domain binding protein 4 (SH3BP4), mRNA [NM_001144088]	NM_001144088	SH3-domain binding protein 4	chr3:115217973-115218032	NM_001144088
A_73_P058576	0.0188842	0.039827	1.72288	down	SETD1A	Bos taurus SET domain containing 1A (SETD1A), mRNA [NM_001205433]	NM_001205433	SET domain containing 1A	chr25:27374315-27374374	NM_001205433
A_73_P256196	0.0324322	0.0451668	1.53575	down	NCALD	Bos taurus neurocalcin delta (NCALD), mRNA [NM_174398]	NM_174398	neurocalcin delta	chr14:64894552-64894611	NM_174398
A_73_P107141	0.025333	0.0427676	1.89912	down	TOLLIP	Bos taurus toll interacting protein (TOLLIP), mRNA [NM_001039961]	NM_001039961	toll interacting protein	chr29:51333259-51333318	NM_001039961
A_73_P081236	0.00586316	0.0317057	2.13227	down	BEND3	Bos taurus BEN domain containing 3 (BEND3), mRNA [NM_001192611]	NM_001192611	BEN domain containing 3	chr9:43423787-43423846	NM_001192611
A_73_P256401	0.00245059	0.0251183	3.71451	down	ANK1	Bos taurus ankyrin 1, erythrocytic, mRNA (cDNA clone MGC:155206 IMAGE:8139875), complete cds. [BC133535]	BC133535	ankyrin 1, erythrocytic	chr27:36255874-36255816	XM_003584176
A_73_P489323	0.0281405	0.0435953	1.88523	down	LOC783509	Bos taurus cDNA clone IMAGE:8057572. [BC149677]	BC149677	cancer/testis antigen 2-like	chrX:040883836-040883777	XM_001250462
A_73_111574	0.00649696	0.0327743	1.679	down					chr10:85719716-85719775
A_73_P265261	0.0316276	0.0450373	2.66155	down	FAM176B	Bos taurus family with sequence similarity 176, member B (FAM176B), mRNA [NM_001101271]	NM_001101271	family with sequence similarity 176, member B	chr3:110119240-110119617	NM_001101271
A_73_103762	0.0182274	0.0397356	2.46523	down		NAC alpha domain containing [Source:HGNC Symbol;Acc:22196] [ENSBTAT00000010646]	XM_609695		chr4:77247889-77247948	XM_609695
A_73_P162877	0.000579	0.0181226	3.11327	down		Hw_FAT_19_050524_H09 Bos taurus CF-24-HW fat cDNA library Bos taurus cDNA, mRNA sequence [DV779066]	DV779066
A_73_P311771	0.0466155	0.0490018	2.75974	down	ZNF462	Bos taurus zinc finger protein 462 (ZNF462), mRNA [NM_001205811]	NM_001205811	zinc finger protein 462	chr8:98336389-98336448	NM_001205811
A_73_103272	0.00457212	0.0303126	4.72368	down	SMPD3	Bos taurus sphingomyelin phosphodiesterase 3, neutral membrane (neutral sphingomyelinase II) (SMPD3), mRNA [NM_001192363]	NM_001192363	sphingomyelin phosphodiesterase 3, neutral membrane (neutral sphingomyelinase II)	chr18:35847967-35847908	NM_001192363
A_73_119800	0.0154246	0.0390737	1.81936	down	SGK1	Bos taurus serum/glucocorticoid regulated kinase 1 (SGK1), mRNA [NM_001102033]	NM_001102033	serum/glucocorticoid regulated kinase 1	chr9:73305384-73305325	NM_001102033
A_73_108912	1.16e-05	0.00504479	2.37782	down	C5H22orf23	Bos taurus chromosome 5 open reading frame, human C22orf23 (C5H22orf23), mRNA [NM_001046253]	NM_001046253	chromosome 5 open reading frame, human C22orf23	chr5:110242026-110241967	NM_001046253
A_73_P329221	0.00516108	0.0312729	1.77207	down	SIRT4	Bos taurus sirtuin 4 (SIRT4), mRNA [NM_001075785]	NM_001075785	sirtuin 4	chr17:64885913-64885972	NM_001075785
A_73_P106591	0.00097	0.0204442	4.21509	down	TARP	Uncharacterized protein [Source:UniProtKB/TrEMBL;Acc:F1MHA3] [ENSBTAT00000036195]	D16126	TCR gamma alternate reading frame protein	chr4:50778819-50778878	XM_002706437
A_73_103543	0.0113381	0.0374277	2.05216	down	PTPN7	tyrosine-protein phosphatase non-receptor type 7 [Source:RefSeq peptide;Acc:NP_001035666] [ENSBTAT00000003923]	BC149270	protein tyrosine phosphatase, non-receptor type 7	chr16:70909717-70909658
A_73_P032731	0.00342422	0.0285398	4.0239	down	FAM19A5	Bos taurus family with sequence similarity 19 (chemokine (C-C motif)-like), member A5 (FAM19A5), mRNA [NM_001077000]	NM_001077000	family with sequence similarity 19 (chemokine (C-C motif)-like), member A5	chr5:119591006-119591065	NM_001077000
A_73_P274775	0.0269456	0.0432298	1.53951	down	RDBP	Bos taurus RD RNA binding protein (RDBP), mRNA [NM_001076204]	NM_001076204	RD RNA binding protein	chr23:27222283-27222527	NM_001076204
A_73_P035796	0.0293374	0.0441149	3.04747	down	KRT82	Bos taurus keratin 82 (KRT82), mRNA [NM_001082616]	NM_001082616	keratin 82	chr5:27672547-27672606	NM_001082616
A_73_112853	0.03746	0.0466116	2.51494	down		Rep: zinc finger protein 498 - Mus musculus, partial (3%) [TC433499]			chr25:37342835-37342776
A_73_P403776	0.0413059	0.0477332	1.938	down	PCBP3	Bos taurus poly(rC) binding protein 3 (PCBP3), mRNA [NM_001076284]	NM_001076284	poly(rC) binding protein 3	chr1:147358251-147359266	NM_001076284
A_73_P504623	0.0237397	0.0419443	2.45781	down	IER3	Bos taurus immediate early response 3 (IER3), mRNA [NM_001075202]	NM_001075202	immediate early response 3	chr23:28089236-28089295	NM_001075202
A_73_111466	0.036609	0.0465884	1.61377	down	FOSL2	Bos taurus FOS-like antigen 2 (FOSL2), mRNA [NM_001192950]	NM_001192950	FOS-like antigen 2	chr11:71330618-71330559	NM_001192950
A_73_106207	0.000248	0.0174316	4.27308	down	TNNI3K	Bos taurus TNNI3 interacting kinase (TNNI3K), mRNA [NM_001078008]	NM_001078008	TNNI3 interacting kinase	chr3:70819748-70819689	NM_001078008
A_73_109850	0.022288	0.0412486	4.08049	down	PDZD9	Bos taurus PDZ domain containing 9 (PDZD9), mRNA [NM_001076094]	NM_001076094	PDZ domain containing 9	chr25:19886876-19886817	NM_001076094
A_73_P033256	0.0179965	0.0397356	1.64004	down	LOC777598	Bos taurus keratin associated protein-like (LOC777598), mRNA [NM_001078145]	NM_001078145	keratin associated protein-like	chr19:41953649-41953590	NM_001078145
A_73_107801	0.0358738	0.0463889	2.47687	down	DLX2	Bos taurus distal-less homeobox 2 (DLX2), mRNA [NM_001192662]	NM_001192662	distal-less homeobox 2	chr2:24490962-24491021	NM_001192662
A_73_P053139	0.0368314	0.046603	4.27718	down		Rep: PREDICTED: MAD2-like 1 - Pan troglodytes, partial (84%) [TC450007]			chr6:5561321-5564932
A_73_P494023	0.0194041	0.0401271	3.32603	down					chr2:023618954-023618895
A_73_111717	0.0139962	0.0385974	1.60643	down	ANKH	Bos taurus ankylosis, progressive homolog (mouse) (ANKH), mRNA [NM_001109793]	NM_001109793	ankylosis, progressive homolog (mouse)	chr20:58546099-58546158	NM_001109793
A_73_P396306	0.00209573	0.0243923	3.47673	down	NXN	Bos taurus nucleoredoxin (NXN), mRNA [NM_001102136]	NM_001102136	nucleoredoxin	chr19:22599293-22601044	NM_001102136
A_73_114878	0.022556	0.0413458	3.29351	down	RBFOX3	Bos taurus RNA binding protein, fox-1 homolog (C. elegans) 3 (RBFOX3), mRNA [NM_001075537]	NM_001075537	RNA binding protein, fox-1 homolog (C. elegans) 3	chr19:53948428-53952007	NM_001075537
A_73_P092571	0.0252272	0.0427077	1.62706	down	ANKRD34A	ankyrin repeat domain 34A [Source:HGNC Symbol;Acc:27639] [ENSBTAT00000011013]	XM_580309	ankyrin repeat domain 34A	chr3:21520602-21520661	XM_002686089
A_73_106476	0.018244	0.0397356	2.39631	down	WDR17	WD repeat domain 17 [Source:HGNC Symbol;Acc:16661] [ENSBTAT00000018791]	XM_002698643	WD repeat domain 17	chr27:6672969-6673028	XM_002698643
A_73_P432171	0.030383	0.0445714	1.7888	down	GAK	Bos taurus cyclin G associated kinase (GAK), mRNA [NM_001046084]	NM_001046084	cyclin G associated kinase	chr6:109007165-109006637	NM_001046084
A_73_108065	0.00230227	0.0247433	2.41713	down	MMRN2	PREDICTED: Bos taurus multimerin 2 (MMRN2), mRNA [XM_589798]	XM_589798	multimerin 2	chr28:41886232-41886173	XM_589798
A_73_P448781	0.0209059	0.0408446	2.60137	down	SCMH1	Bos taurus sex comb on midleg homolog 1 (Drosophila) (SCMH1), mRNA [NM_001192986]	NM_001192986	sex comb on midleg homolog 1 (Drosophila)	chr3:105661469-105668246	NM_001192986
A_73_P316811	0.0366182	0.0465884	2.39847	down	PLVAP	Bos taurus plasmalemma vesicle associated protein (PLVAP), mRNA [NM_001035353]	NM_001035353	plasmalemma vesicle associated protein	chr7:5703785-5703844	NM_001035353
A_73_111010	0.0497016	0.0498971	2.75506	down	EPHA1	Bos taurus EPH receptor A1 (EPHA1), mRNA [NM_001144095]	NM_001144095	EPH receptor A1	chr4:107608451-107608392	NM_001144095
A_73_P274501	0.0246676	0.0424617	1.57117	down	ZNF628	Bos taurus zinc finger protein 628 (ZNF628), mRNA [NM_001193058]	NM_001193058	zinc finger protein 628	chr18:62477704-62477645	NM_001193058
A_73_117135	0.0258913	0.0429069	4.96437	down	NUDT10	Bos taurus nudix (nucleoside diphosphate linked moiety X)-type motif 10 (NUDT10), mRNA [NM_001035488]	NM_001035488	nudix (nucleoside diphosphate linked moiety X)-type motif 10	chrX:94079681-94079740	NM_001035488
A_73_P030031	0.017187	0.0395568	2.90596	down	SPAG11B	Bos taurus sperm associated antigen 11B (SPAG11B), mRNA [NM_001098154]	NM_001098154	sperm associated antigen 11B	chr27:4920280-4920221	NM_001098154
A_73_P157622	0.00188588	0.0236639	2.82539	down	LOC781911	LB00465.CR_L07 GC_BGC-04 Bos taurus cDNA clone IMAGE:8052345, mRNA sequence [DT842739]	DT842739	mCG58077-like	chrX:23894084-23894025	XM_001250436
A_73_114458	0.0317617	0.0450857	2.33658	down	SHD	Bos taurus Src homology 2 domain containing transforming protein D (SHD), mRNA [NM_001205518]	NM_001205518	Src homology 2 domain containing transforming protein D	chr7:21007795-21007736	NM_001205518
A_73_108170	0.0484189	0.0496093	2.39713	down		Rep: Sulfotransferase family, cytosolic, 1C, member 2 - Bos taurus (Bovine), partial (46%) [TC436013]			chr11:44706966-44706908
A_73_P056711	0.0189467	0.039827	1.96523	down	NELF	nasal embryonic LHRH factor [Source:HGNC Symbol;Acc:29843] [ENSBTAT00000016087]	DV921525	nasal embryonic LHRH factor	chr11:105680637-105680696	XM_002691691
A_73_P102851	0.0271871	0.0433284	1.71259	down	CEBPB	Bos taurus CCAAT/enhancer binding protein (C/EBP), beta (CEBPB), mRNA [NM_176788]	NM_176788	CCAAT/enhancer binding protein (C/EBP), beta		NM_176788
A_73_P489265	0.0423522	0.0480274	3.59276	down	TMBIM1B	Bos taurus transmembrane Bax inhibitor motif containing 1B (TMBIM1B), mRNA [NM_001077068]	NM_001077068	transmembrane Bax inhibitor motif containing 1B	chr4:9584130-9584071	NM_001077068
A_73_P265536	0.0446155	0.0486199	2.03146	down	COQ10A	Bos taurus coenzyme Q10 homolog A (S. cerevisiae) (COQ10A), nuclear gene encoding mitochondrial protein, mRNA [NM_001076130]	NM_001076130	coenzyme Q10 homolog A (S. cerevisiae)	chr5:57390891-57390832	NM_001076130
A_73_P437616	0.026272	0.0430154	1.86026	down	FOXP4	Bos taurus forkhead box P4 (FOXP4), mRNA [NM_001205524]	NM_001205524	forkhead box P4	chr23:15424096-15424155	NM_001205524
A_73_108570	1.24e-05	0.00504479	25.2382	down					chr5:66526931-66526872
A_73_P118156	0.00979593	0.0358788	2.13956	down	MARCKSL1	Bos taurus MARCKS-like 1 (MARCKSL1), mRNA [NM_001076172]	NM_001076172	MARCKS-like 1	chr2:122054711-122054770	NM_001076172
A_73_100460	0.022941	0.0416035	1.63848	down	IFITM5	Bos taurus interferon induced transmembrane protein 5 (IFITM5), mRNA [NM_001081724]	NM_001081724	interferon induced transmembrane protein 5	chr11:107203587-107203646	NM_001081724
A_73_113049	0.0476844	0.0494527	4.60195	down	LOC100848469	PREDICTED: Bos taurus uncharacterized LOC100848469 (LOC100848469), miscRNA [XR_139201]	XR_139201	uncharacterized LOC100848469	chr1:52200649-52200708	XR_138608
A_73_117766	0.0430044	0.0482236	2.83287	down					chr3:078825561-078825620
A_73_P045251	0.049668	0.0498971	1.72895	down	TRIM45	Bos taurus tripartite motif containing 45 (TRIM45), mRNA [NM_001014952]	NM_001014952	tripartite motif containing 45	chr3:26227333-26227392	NM_001014952
A_73_108215	0.0127681	0.038213	1.7335	down	SLC29A1	Bos taurus solute carrier family 29 (nucleoside transporters), member 1 (SLC29A1), nuclear gene encoding mitochondrial protein, mRNA [NM_001034398]	NM_001034398	solute carrier family 29 (nucleoside transporters), member 1	chr23:17856045-17856104	NM_001034398
A_73_113964	0.0210744	0.0410237	1.58185	down	ZDHHC24	Bos taurus zinc finger, DHHC-type containing 24 (ZDHHC24), mRNA [NM_001205979]	NM_001205979	zinc finger, DHHC-type containing 24	chr29:45228001-45223960	NM_001205979
A_73_P421096	0.0127813	0.038213	2.23355	down	PFDN4	Bos taurus prefoldin subunit 4 (PFDN4), mRNA [NM_001038540]	NM_001038540	prefoldin subunit 4	chr13:82400849-82402482	NM_001038540
A_73_P164222	0.0479983	0.0495514	4.43159	down	BPIFB2	Bos taurus BPI fold containing family B, member 2 (BPIFB2), mRNA [NM_001193194]	NM_001193194	BPI fold containing family B, member 2	chr13:62866629-62867052	NM_001193194
A_73_P033796	0.0474852	0.0494429	2.02867	down	CYP46A1	Bos taurus cytochrome P450, family 46, subfamily A, polypeptide 1 (CYP46A1), mRNA [NM_001076810]	NM_001076810	cytochrome P450, family 46, subfamily A, polypeptide 1	chr21:66349361-66349420	NM_001076810
A_73_104738	0.0158204	0.039183	2.30391	down	CLN6	Bos taurus ceroid-lipofuscinosis, neuronal 6, late infantile, variant (CLN6), mRNA [NM_001109984]	NM_001109984	ceroid-lipofuscinosis, neuronal 6, late infantile, variant	chr10:15028625-15026796	NM_001109984
A_73_P432286	0.025818	0.0429069	1.81913	down	SH3BP5L	Bos taurus SH3-binding domain protein 5-like (SH3BP5L), mRNA [NM_001075802]	NM_001075802	SH3-binding domain protein 5-like	chr7:43939870-43939288	NM_001075802
A_73_P272971	0.00844777	0.0349197	2.16914	down	BAIAP2L2	Bos taurus BAI1-associated protein 2-like 2 (BAIAP2L2), mRNA [NM_001035498]	NM_001035498	BAI1-associated protein 2-like 2	chr5:110390647-110390589	NM_001035498
A_73_P414096	0.0267534	0.0431091	1.73911	down	TUBG1	Bos taurus tubulin, gamma 1 (TUBG1), mRNA [NM_001076255]	NM_001076255	tubulin, gamma 1	chr19:43318293-43318352	NM_001076255
A_73_112586	0.0461373	0.0489114	1.99599	down	EFNA1	Bos taurus ephrin-A1 (EFNA1), mRNA [NM_001034292]	NM_001034292	ephrin-A1	chr3:15521656-15521597	NM_001034292
A_73_P081161	0.00327378	0.0282559	2.60822	down	C9H6orf225	Bos taurus chromosome 9 open reading frame, human C6orf225 (C9H6orf225), mRNA [NM_001195067]	NM_001195067	chromosome 9 open reading frame, human C6orf225	chr9:38816303-38816244	NM_001195067
A_73_P435241	0.01462	0.0385974	9.82295	down	RGNEF	Bos taurus 190 kDa guanine nucleotide exchange factor (RGNEF), mRNA [NM_001102307]	NM_001102307	190 kDa guanine nucleotide exchange factor	chr20:7700919-7695918	NM_001102307
A_73_P123196	0.0117019	0.0376985	1.55814	down	OSBPL6	PREDICTED: Bos taurus oxysterol binding protein-like 6, transcript variant 1 (OSBPL6), mRNA [XM_001251342]	XM_001251342	oxysterol binding protein-like 6	chr2:18476226-18476167	XM_002685263
A_73_102946	0.0425411	0.0480274	2.71169	down	SYNGR1	Bos taurus synaptogyrin 1 (SYNGR1), mRNA [NM_001034623]	NM_001034623	synaptogyrin 1	chr5:111317906-111317965	NM_001034623
A_73_103909	0.0200209	0.0402776	1.63648	down		Rep: 28S ribosomal protein S26, mitochondrial precursor - Bos taurus (Bovine), complete [TC410415]			chr13:52590276-52590217
A_73_117118	0.0407933	0.047554	1.64715	down					chr22:051556299-051556240
A_73_P129291	0.00954514	0.0355318	1.98089	down		Rep: Serine/threonine-protein kinase PCTAIRE-2 - Homo sapiens (Human), partial (89%) [TC445444]	XM_002687522		chr5:60897922-60897863	XM_002687522
A_73_P289186	0.000565	0.0181226	4.87012	down	L1CAM	Bos taurus L1 cell adhesion molecule (L1CAM), mRNA [NM_001192435]	NM_001192435	L1 cell adhesion molecule	chrX:39992287-39992228	NM_001192435
A_73_P079426	0.0140657	0.0385974	4.0336	down	LOC783225	Uncharacterized protein [Source:UniProtKB/TrEMBL;Acc:F1MSQ0] [ENSBTAT00000046671]	XM_001251869	angiogenin-1-like	chr10:26320906-26320847	XM_001251869
A_73_101003	0.0456198	0.0487882	1.69394	down		protein arginine methyltransferase 1 [Source:HGNC Symbol;Acc:5187] [ENSBTAT00000001787]			chr2:120002800-120002859
A_73_114064	0.0424725	0.0480274	8.30658	down	MASP1	Bos taurus mannan-binding lectin serine peptidase 1 (C4/C2 activating component of Ra-reactive factor) (MASP1), mRNA [NM_001076968]	NM_001076968	mannan-binding lectin serine peptidase 1 (C4/C2 activating component of Ra-reactive factor)	chr1:80649285-80649344	NM_001076968
A_73_P054051	0.0219164	0.0411482	2.81558	down					chr10:23720723-23720664
A_73_P154222	0.0433639	0.0483875	1.50219	down	TNP1	LB004139.CR_D08 GC_BGC-04 Bos taurus cDNA clone IMAGE:0 5', mRNA sequence [EV607692]	EV607692	transition protein 1 (during histone to protamine replacement)	chr2:105577316-105577257
A_73_101261	0.0396201	0.0474259	1.76781	down	LOC615051	Uncharacterized protein [Source:UniProtKB/TrEMBL;Acc:E1BMB7] [ENSBTAT00000043749]	XM_002693733	fatty acid desaturase 2-like protein-like	chr15:80030309-80027613	XM_002693733
A_73_P138111	0.0046229	0.0303141	2.93438	down		BovGen_16535 normal cattle brain Bos taurus cDNA clone RZPDp1056K1325Q 5', mRNA sequence [CO888210]	CO888210		chr29:51055878-51055819
A_73_P087101	0.0131147	0.0385179	1.54907	down	PHF19	Bos taurus PHD finger protein 19 (PHF19), mRNA [NM_001192715]	NM_001192715	PHD finger protein 19	chr8:112146022-112145044	NM_001192715
A_73_P200762	0.0441933	0.0485243	1.58139	down	GADD45GIP1	LB03530.C21_J05 GC_BGC-35 Bos taurus cDNA clone IMAGE:8684839 3', mRNA sequence [EV748643]	EV748643	growth arrest and DNA-damage-inducible, gamma interacting protein 1	chr7:13723365-13721566
A_73_109900	0.0155294	0.0391379	1.53535	down					chr23:47876849-47876908
A_73_100366	0.042364	0.0480274	1.64309	down	ENO2	Bos taurus enolase 2 (gamma, neuronal) (ENO2), mRNA [NM_001101125]	NM_001101125	enolase 2 (gamma, neuronal)	chr5:103899956-103899897	NM_001101125
A_73_P454566	0.0111755	0.0374277	1.82093	down	MCAT	Bos taurus malonyl CoA:ACP acyltransferase (mitochondrial) (MCAT), nuclear gene encoding mitochondrial protein, mRNA [NM_001244177]	NM_001244177	malonyl CoA:ACP acyltransferase (mitochondrial)	chr5:114577688-114577629	NM_001244177
A_73_P251296	0.00612881	0.0322331	1.63803	down	WDR74	Bos taurus WD repeat domain 74 (WDR74), mRNA [NM_001014854]	NM_001014854	WD repeat domain 74	chr29:41842033-41841974	NM_001014854
A_73_118105	0.019613	0.0402106	1.66536	down	CDC42BPG	Bos taurus CDC42 binding protein kinase gamma (DMPK-like) (CDC42BPG), mRNA [NM_001102502]	NM_001102502	CDC42 binding protein kinase gamma (DMPK-like)	chr29:43678480-43678421	NM_001102502
A_73_P086996	0.00714037	0.033759	2.15875	down	C8H9orf152	Bos taurus chromosome 8 open reading frame, human C9orf152 (C8H9orf152), mRNA [NM_001206177]	NM_001206177	chromosome 8 open reading frame, human C9orf152	chr8:101433073-101433014	NM_001206177
A_73_117847	0.0489897	0.0497944	3.7642	down		Rep: Scavenger-receptor protein - Sus scrofa (Pig), partial (46%) [TC466817]			chr5:102960940-102962186
A_73_113700	0.0321256	0.0451668	1.50524	down	CORO6	Bos taurus coronin 6 (CORO6), mRNA [NM_001102282]	NM_001102282	coronin 6	chr19:21426707-21426648	NM_001102282
A_73_P328586	0.0401976	0.0474259	1.57453	down	DGCR6	Bos taurus DiGeorge syndrome critical region gene 6 (DGCR6), mRNA [NM_001110446]	NM_001110446	DiGeorge syndrome critical region gene 6	chr17:74053042-74053504	NM_001110446
A_73_P107166	0.0282004	0.0435953	1.75646	down	ACTN1	Bos taurus actinin, alpha 1 (ACTN1), mRNA [NM_001035351]	NM_001035351	actinin, alpha 1	chr10:81031161-81030833	NM_001035351
A_73_P106986	0.0241724	0.042085	1.62241	down	FOXA3	Bos taurus forkhead box A3 (FOXA3), mRNA [NM_001033119]	NM_001033119	forkhead box A3	chr18:53840201-53840260	NM_001033119
A_73_P104911	0.0337565	0.0454689	1.55712	down	LOC100137974	Bos taurus cDNA clone IMAGE:8453004. [BC142334]	BC142334	uncharacterized LOC100137974	chr7:012720849-012720908	XM_001789640
A_73_P163112	0.021563	0.0410334	6.87234	down	CSPG4	Bos taurus chondroitin sulfate proteoglycan 4 (CSPG4), mRNA [NM_001192782]	NM_001192782	chondroitin sulfate proteoglycan 4	chr21:33610001-33610060	NM_001192782
A_73_105584	0.0243297	0.04221	2.24898	down					chr7:64029999-64030058
A_73_P056916	0.0165251	0.039183	2.24079	down		GB	XM_001254437		chr10:23408056-23407997	XM_001254437
A_73_P111826	0.0282709	0.0435953	1.99495	down	ZNF280B	Bos taurus zinc finger protein 280B (ZNF280B), mRNA [NM_001078120]	NM_001078120	zinc finger protein 280B	chr17:51413851-51413792	NM_001078120
A_73_P473523	0.000407	0.0181226	2.22925	down	DCN	Bos taurus decorin (DCN), mRNA [NM_173906]	NM_173906	decorin	chr5:21114833-21102910	NM_173906
A_73_P106291	0.0149024	0.0387158	1.60901	down	GPSM1	Bos taurus G-protein signalling modulator 1 (AGS3-like, C. elegans) (GPSM1), mRNA, complete cds. [BT026264]	BT026264	G-protein signaling modulator 1	chr11:103870290-103870349	XM_001787979
A_73_P049616	0.00811317	0.0345107	3.15434	down	ZNF205	Bos taurus zinc finger protein 205 (ZNF205), mRNA [NM_001034473]	NM_001034473	zinc finger protein 205	chr25:2564845-2564904	NM_001034473
A_73_P414976	0.0373828	0.046603	2.30306	down	MAGED4B	Bos taurus melanoma antigen family D, 4B (MAGED4B), mRNA [NM_001103311]	NM_001103311	melanoma antigen family D, 4B		NM_001103311
A_73_111374	0.0200993	0.0402776	1.83343	down	SPATA3	Bos taurus spermatogenesis associated 3 (SPATA3), mRNA [NM_001076480]	NM_001076480	spermatogenesis associated 3	chr2:119621850-119621909	NM_001076480
A_73_P256966	0.0402911	0.0474259	1.58429	down	TCP11	Bos taurus t-complex 11 homolog (mouse) (TCP11), mRNA [NM_001110079]	NM_001110079	t-complex 11 homolog (mouse)	chr23:9038071-9024574	NM_001110079
A_73_P402736	0.0192296	0.0399943	1.65873	down	ITGB7	Bos taurus integrin, beta 7 (ITGB7), mRNA [NM_001105365]	NM_001105365	integrin, beta 7	chr5:26966680-26966739	NM_001105365
A_73_116008	0.0445915	0.0486199	2.07705	down		PREDICTED: Bos taurus pleckstrin homology domain-containing family H member 1-like (PLEKHH1), mRNA [XM_003586594]	XM_003586594		chr10:79810935-79810994	XM_003586594
A_73_P090721	0.00130039	0.0215886	1.59457	down	RPS26	Bos taurus ribosomal protein S26 (RPS26), mRNA [NM_001015561]	NM_001015561	ribosomal protein S26	chr5:57603870-57603811	NM_001015561
A_73_P314791	0.0194793	0.0401271	1.58905	down	SNTA1	Bos taurus syntrophin, alpha 1 (dystrophin-associated protein A1, 59kDa, acidic component) (SNTA1), mRNA [NM_001075898]	NM_001075898	syntrophin, alpha 1 (dystrophin-associated protein A1, 59kDa, acidic component)	chr13:63486787-63416738	NM_001075898
A_73_P409096	0.0336104	0.0454507	1.73078	down	KIAA1967	Bos taurus KIAA1967 (KIAA1967), mRNA, complete cds. [BT026216]	BT026216	KIAA1967 ortholog	chr8:70426001-70426060
A_73_P493133	0.0160143	0.039183	1.92158	down					chr3:087841422-087841363
A_73_P360536	0.0372097	0.046603	1.50401	down	DLK1	Bos taurus delta-like 1 homolog (Drosophila) (DLK1), mRNA [NM_174037]	NM_174037	delta-like 1 homolog (Drosophila)	chr21:67279865-67279924	NM_174037
A_73_P357591	0.0214701	0.0410334	1.67767	down	FAM65A	LB01651.CR_F20 GC_BGC-16 Bos taurus cDNA clone IMAGE:8384854 5', mRNA sequence [EH174290]	EH174290	family with sequence similarity 65, member A	chr18:35244096-35244155	XM_002694900
A_73_117589	0.00406463	0.0297567	2.70449	down	ICAM1	Bos taurus intercellular adhesion molecule 1 (ICAM1), mRNA [NM_174348]	NM_174348	intercellular adhesion molecule 1	chr7:16050954-16051013	NM_174348
A_73_P068714	0.0491372	0.0498085	2.49416	down	LOC789996	zinc finger protein 211 [Source:HGNC Symbol;Acc:13003] [ENSBTAT00000006171]	XM_003583522	zinc finger protein 211-like	chr18:65221033-65220974	XM_003583522
A_73_P265966	0.0123195	0.0378336	1.98987	down	SGK1	Bos taurus serum/glucocorticoid regulated kinase 1 (SGK1), mRNA [NM_001102033]	NM_001102033	serum/glucocorticoid regulated kinase 1	chr9:73305616-73305557	NM_001102033
A_73_P128241	0.049758	0.0499046	2.63565	down	PARK7	Hw_loin_28_050627_D07 Bos taurus CF-24-HW loin cDNA library Bos taurus cDNA, mRNA sequence [DV795555]	DV795555	parkinson protein 7
A_73_P041686	0.0378427	0.0467603	1.83791	down	MARCKSL1	Bos taurus MARCKS-like 1 (MARCKSL1), mRNA [NM_001076172]	NM_001076172	MARCKS-like 1	chr2:122055735-122055794	NM_001076172
A_73_P193667	0.0375128	0.0466116	1.8869	down		Hw_loin_34_050705_H04 Bos taurus CF-24-HW loin cDNA library Bos taurus cDNA, mRNA sequence [DV792008]	DV792008		chr24:57379035-57378976
A_73_109610	0.0236279	0.0419443	3.25442	down	NCAPH	Bos taurus non-SMC condensin I complex, subunit H (NCAPH), mRNA [NM_001034213]	NM_001034213	non-SMC condensin I complex, subunit H	chr11:2432416-2432475	NM_001034213
A_73_P290746	0.012507	0.0378883	2.07425	down	EMILIN1	Bos taurus elastin microfibril interfacer 1 (EMILIN1), mRNA [NM_001192434]	NM_001192434	elastin microfibril interfacer 1	chr11:72540540-72540481	NM_001192434
A_73_108142	0.0131591	0.0385179	2.2698	down		Uncharacterized protein [Source:UniProtKB/TrEMBL;Acc:E1BCS8] [ENSBTAT00000044201]			chr4:107347398-107347457
A_73_P333926	0.00804943	0.0345035	1.58516	down	ACSM2A	Bos taurus acyl-CoA synthetase medium-chain family member 2A (ACSM2A), nuclear gene encoding mitochondrial protein, mRNA [NM_001101952]	NM_001101952	acyl-CoA synthetase medium-chain family member 2A	chr25:18326044-18326103	NM_001101952
A_73_P047436	0.0415453	0.0477947	2.57226	down	LOC780876	Bos taurus MAD2 mitotic arrest deficient-like 1 (yeast)-like (LOC780876), mRNA [NM_001079796]	NM_001079796	MAD2 mitotic arrest deficient-like 1 (yeast)-like	chr6:5566398-5566457	NM_001079796
A_73_P074586	0.00941474	0.0353204	1.67255	down	TOMM34	Bos taurus translocase of outer mitochondrial membrane 34 (TOMM34), nuclear gene encoding mitochondrial protein, mRNA [NM_001193009]	NM_001193009	translocase of outer mitochondrial membrane 34	chr13:74068970-74068911	NM_001193009
A_73_116840	0.0106646	0.0368352	3.11218	down					chr29:48213866-48213807
A_73_P079076	0.01035	0.036439	2.10913	down	LRRC16B	Bos taurus leucine rich repeat containing 16B (LRRC16B), mRNA [NM_001192464]	NM_001192464	leucine rich repeat containing 16B	chr10:20905623-20905482	NM_001192464
A_73_120785	0.0357236	0.0462865	2.11832	down	ITGA3	Integrin alpha-3Integrin alpha-3 heavy chainIntegrin alpha-3 light chain [Source:UniProtKB/Swiss-Prot;Acc:F1MMS9] [ENSBTAT00000054196]	BC149067	integrin, alpha 3 (antigen CD49C, alpha 3 subunit of VLA-3 receptor)	chr19:37198694-37198635	XM_003583574
A_73_P053521	0.0396997	0.0474259	1.83298	down		Uncharacterized protein [Source:UniProtKB/TrEMBL;Acc:F1N512] [ENSBTAT00000052239]	BC147858		chr10:23934409-23934468	XM_002706908
A_73_P422426	0.0308365	0.044876	1.82914	down	MAP4K2	Bos taurus mitogen-activated protein kinase kinase kinase kinase 2 (MAP4K2), mRNA [NM_001206275]	NM_001206275	mitogen-activated protein kinase kinase kinase kinase 2	chr29:43659858-43659347	NM_001206275
A_73_115454	0.0456344	0.0487882	1.53001	down	SLC29A2	Bos taurus solute carrier family 29 (nucleoside transporters), member 2 (SLC29A2), mRNA [NM_001103269]	NM_001103269	solute carrier family 29 (nucleoside transporters), member 2	chr29:45055777-45055718	NM_001103269
A_73_111842	0.00349687	0.0286611	3.12924	down	SLC1A5	Bos taurus solute carrier family 1 (neutral amino acid transporter), member 5 (SLC1A5), mRNA [NM_174601]	NM_174601	solute carrier family 1 (neutral amino acid transporter), member 5	chr18:54302456-54302397	NM_174601
A_73_113896	0.0453592	0.0486251	1.88265	down	ISYNA1	Bos taurus inositol-3-phosphate synthase 1 (ISYNA1), mRNA [NM_001046032]	NM_001046032	inositol-3-phosphate synthase 1	chr7:4672586-4672645	NM_001046032
A_73_104365	0.029696	0.0442879	1.54171	down	SYN3	Bos taurus synapsin III (SYN3), mRNA [NM_001191357]	NM_001191357	synapsin III	chr5:71475752-71475693	NM_001191357
A_73_P050711	0.0195439	0.0401271	4.82618	down	SSPO	Bos taurus SCO-spondin homolog (Bos taurus) (SSPO), mRNA [NM_174706]	NM_174706	SCO-spondin homolog (Bos taurus)	chr4:113489842-113489901	NM_174706
A_73_P042021	0.0138513	0.0385974	6.05946	down	GRO1	Bos taurus chemokine (C-X-C motif) ligand 1 (melanoma growth stimulating activity, alpha) (GRO1), mRNA [NM_175700]	NM_175700	chemokine (C-X-C motif) ligand 1 (melanoma growth stimulating activity, alpha)	chr6:90824548-90824607	NM_175700
A_73_P347011	0.0174307	0.0396658	1.8596	down	GLTSCR2	Bos taurus glioma tumor suppressor candidate region gene 2 (GLTSCR2), mRNA [NM_001038507]	NM_001038507	glioma tumor suppressor candidate region gene 2	chr18:55089866-55091700	NM_001038507
A_73_P063611	0.023688	0.0419443	2.00563	down	LAMB2	Bos taurus laminin, beta 2 (laminin S) (LAMB2), mRNA [NM_001046247]	NM_001046247	laminin, beta 2 (laminin S)	chr22:51470270-51470329	NM_001046247
A_73_P496198	0.045172	0.0486251	1.61521	down	C27H8orf40	Bos taurus chromosome 27 open reading frame, human C8orf40 (C27H8orf40), transcript variant 1, mRNA [NM_001098040]	NM_001098040	chromosome 27 open reading frame, human C8orf40	chr27:37069812-37069871	NM_001098040
A_73_P076471	0.017054	0.0395568	2.37254	down	LOC787385	Uncharacterized protein [Source:UniProtKB/TrEMBL;Acc:E1BCX1] [ENSBTAT00000063326]	XM_001254801	olfactory receptor, family 5, subfamily F, member 1-like	chr15:79895870-79895811	XM_001254801
A_73_118940	0.0121932	0.0377945	1.8061	down	NPM3	Bos taurus nucleophosmin/nucleoplasmin 3 (NPM3), mRNA [NM_001205560]	NM_001205560	nucleophosmin/nucleoplasmin 3	chr26:22386005-22385946	NM_001205560
A_73_P429736	0.0277709	0.0434505	1.58282	down	IFNT3	Bos taurus interferon tau-3 (IFNT3), mRNA [NM_001168275]	NM_001168275	interferon tau-3	chr8:022608009-022607950	NM_001168275
A_73_103084	0.0121972	0.0377945	2.40906	down		AF451168 Bos taurus retinal pigment epithelium Bos taurus cDNA, mRNA sequence [AF451168]	AF451168		chr2:121712731-121712350	XM_001790114
A_73_P095261	0.00593427	0.0317219	1.6212	down	RNF19B	Bos taurus ring finger protein 19B (RNF19B), mRNA [NM_001205662]	NM_001205662	ring finger protein 19B	chr2:121552997-121553056	NM_001205662
A_73_P329596	0.033008	0.0451668	1.58902	down	MTX1	Bos taurus metaxin 1 (MTX1), nuclear gene encoding mitochondrial protein, mRNA [NM_001040608]	NM_001040608	metaxin 1	chr3:15465968-15465788	NM_001040608
A_73_P069111	0.00384606	0.0291957	1.86087	down		calcium and integrin binding family member 2 [Source:HGNC Symbol;Acc:24579] [ENSBTAT00000014575]	XM_869807		chr21:31021012-31021071	XM_869807
A_73_110481	0.0213325	0.0410334	2.02508	down	FRMPD3	FERM and PDZ domain containing 3 [Source:HGNC Symbol;Acc:29382] [ENSBTAT00000004058]	XM_595709	FERM and PDZ domain containing 3	chrX:59847795-59847736	XM_595709
A_73_115293	0.0220524	0.0411854	2.02936	down					chr13:080538235-080538176
A_73_112060	0.0337045	0.0454689	2.44862	down	MFSD6L	Bos taurus major facilitator superfamily domain containing 6-like (MFSD6L), mRNA [NM_001102523]	NM_001102523	major facilitator superfamily domain containing 6-like	chr19:28909056-28908997	NM_001102523
A_73_P043266	0.027538	0.0434505	2.95507	down	CXCL12	Bos taurus chemokine (C-X-C motif) ligand 12 (CXCL12), mRNA [NM_001113174]	NM_001113174	chemokine (C-X-C motif) ligand 12	chr28:45418636-45418695	NM_001113174
A_73_P373176	0.00785687	0.0343292	2.97856	down	ZWINT	Bos taurus ZW10 interactor (ZWINT), mRNA [NM_001040529]	NM_001040529	ZW10 interactor	chr26:2852218-2852277	NM_001040529
A_73_121200	0.0215213	0.0410334	1.75931	down	GFRA3	Bos taurus GDNF family receptor alpha 3 (GFRA3), mRNA [NM_001083747]	NM_001083747	GDNF family receptor alpha 3	chr7:51279741-51279682	NM_001083747
A_73_106081	0.00812443	0.0345107	1.50203	down		Rep: Tubulin beta chain - Homo sapiens (Human), partial (27%) [TC468202]			chr23:28101132-28101073
A_73_P166162	0.0334663	0.0453773	1.73773	down	BTG2	PREDICTED: Bos taurus BTG family, member 2 (BTG2), mRNA [XM_586687]	XM_586687	BTG family, member 2	chr16:893634-893693	XM_002693879
A_73_103595	0.00426359	0.0301621	1.99617	down	CREB3L1	Bos taurus cAMP responsive element binding protein 3-like 1 (CREB3L1), mRNA [NM_001192341]	NM_001192341	cAMP responsive element binding protein 3-like 1	chr15:77189631-77189690	NM_001192341
A_73_P337591	0.0202292	0.0403793	1.89246	down	KCTD1	Bos taurus potassium channel tetramerisation domain containing 1 (KCTD1), mRNA [NM_001080360]	NM_001080360	potassium channel tetramerisation domain containing 1	chr24:30782555-30782614	NM_001080360
A_73_P066271	0.0180908	0.0397356	2.74634	down	SECTM1	Bos taurus secreted and transmembrane 1 (SECTM1), mRNA [NM_001102326]	NM_001102326	secreted and transmembrane 1	chr19:51147170-51147806	NM_001102326
A_73_115815	0.000911	0.0204442	1.6362	down		Rep: Monocyte to macrophage differentiation-associated - Bos taurus (Bovine), partial (57%) [TC465726]			chr19:5799838-5799779
A_73_P185402	0.0418605	0.0479211	1.77939	down		AV665484 Bos taurus brain fetus Bos taurus cDNA clone E1BR048G11 5', mRNA sequence [AV665484]	AV665484		chr18:057205872-057205822
A_73_111294	0.010154	0.0362378	1.5109	down	SCGB1C1	Bos taurus secretoglobin, family 1C, member 1 (SCGB1C1), mRNA [NM_001206224]	NM_001206224	secretoglobin, family 1C, member 1	chr11:107149491-107149550	NM_001206224
A_73_P279051	0.01402	0.0385974	1.66112	down	FAM53C	Bos taurus family with sequence similarity 53, member C (FAM53C), mRNA [NM_001046366]	NM_001046366	family with sequence similarity 53, member C	chr7:51354963-51355947	NM_001046366
A_73_P443261	0.0145668	0.0385974	4.16169	down	GSTT1	Bos taurus glutathione S-transferase theta 1 (GSTT1), mRNA [NM_001046232]	NM_001046232	glutathione S-transferase theta 1	chr17:73307076-73307135	NM_001046232
A_73_P030396	0.0123395	0.0378336	2.82483	down	IL10	Bos taurus interleukin 10 (IL10), mRNA [NM_174088]	NM_174088	interleukin 10	chr16:4402707-4402648	NM_174088
A_73_113122	0.0107436	0.0369197	1.76905	down	TMEM117	Bos taurus transmembrane protein 117 (TMEM117), mRNA [NM_001101233]	NM_001101233	transmembrane protein 117	chr5:36198457-36198398	NM_001101233
A_73_P312881	0.0119579	0.0377945	3.46948	down		Rep: PREDICTED: synaptopodin - Pan troglodytes, partial (48%) [TC420199]			chr7:64029467-64029526
A_73_P192922	0.00426406	0.0301621	2.14014	down	LTBP1	Bos taurus latent transforming growth factor beta binding protein 1 (LTBP1), mRNA [NM_001103091]	NM_001103091	latent transforming growth factor beta binding protein 1	chr11:15908205-15908264	NM_001103091
A_73_114480	0.044288	0.0485433	1.88758	down	MIF	Bos taurus macrophage migration inhibitory factor (glycosylation-inhibiting factor) (MIF), mRNA [NM_001033608]	NM_001033608	macrophage migration inhibitory factor (glycosylation-inhibiting factor)	chr17:73274015-73274074	NM_001033608
A_73_P049981	0.0225324	0.0413398	1.56978	down	PJA1	Bos taurus praja ring finger 1 (PJA1), mRNA [NM_001080366]	NM_001080366	praja ring finger 1	chrX:86607513-86607572	NM_001080366
A_73_P130981	0.03636	0.0465199	1.98513	down	SHC3	SHC (Src homology 2 domain containing) transforming protein 3 [Source:HGNC Symbol;Acc:18181] [ENSBTAT00000015112]	XM_002683679	SHC (Src homology 2 domain containing) transforming protein 3	chr8:90602122-90606133	XM_002683679
A_73_P358716	0.0374572	0.0466116	3.29142	down		Rep: Zgc:153020 - Danio rerio (Zebrafish) (Brachydanio rerio), partial (20%) [TC431907]			chr6:107849887-107849828
A_73_110432	0.0207314	0.040823	1.57196	down	PPP6R2	protein phosphatase 6, regulatory subunit 2 [Source:HGNC Symbol;Acc:19253] [ENSBTAT00000024829]	XM_587957	protein phosphatase 6, regulatory subunit 2	chr5:119955280-119955424	XM_587957
A_73_111242	0.000634	0.0181226	2.14576	down	SERPINB7	Bos taurus serpin peptidase inhibitor, clade B (ovalbumin), member 7 (SERPINB7), mRNA [NM_001205760]	NM_001205760	serpin peptidase inhibitor, clade B (ovalbumin), member 7	chr24:62530864-62530923	NM_001205760
A_73_P099578	0.0185	0.0397356	1.72378	down	LOC618898	Bos taurus mRNA for similar to thrombin inhibitor, partial cds, clone: ORCS10285. [AB098909]	AB098909	serpin peptidase inhibitor, clade B (ovalbumin), member 6-like	chr23:50529477-50529420	XM_871215
A_73_P506513	0.0405021	0.0474259	1.53734	down	MS4A8B	Bos taurus membrane-spanning 4-domains, subfamily A, member 8B (MS4A8B), mRNA [NM_001034056]	NM_001034056	membrane-spanning 4-domains, subfamily A, member 8B	chr29:37639323-37639381	NM_001034056
A_73_117488	0.00938899	0.0353204	6.16283	down	LIMS2	Bos taurus LIM and senescent cell antigen-like domains 2 (LIMS2), mRNA [NM_001130751]	NM_001130751	LIM and senescent cell antigen-like domains 2	chr2:4819128-4819187	NM_001130751
A_73_115652	0.0191099	0.0399943	1.64574	down	AGRP	Bos taurus agouti related protein homolog (mouse) (AGRP), mRNA [NM_173983]	NM_173983	agouti related protein homolog (mouse)	chr18:35205977-35205918	NM_173983
A_73_P446916	0.0389256	0.047285	1.56429	down	SLC39A14	Bos taurus solute carrier family 39 (zinc transporter), member 14 (SLC39A14), mRNA [NM_001098036]	NM_001098036	solute carrier family 39 (zinc transporter), member 14	chr8:70234808-70234867	NM_001098036
A_73_P362916	0.0185835	0.0397356	1.51359	down	IL1RN	Bos taurus interleukin 1 receptor antagonist (IL1RN), mRNA [NM_174357]	NM_174357	interleukin 1 receptor antagonist	chr11:46705615-46705674	NM_174357
A_73_116880	0.0147434	0.0385974	1.7179	down	CLCN2	Bos taurus chloride channel 2 (CLCN2), mRNA [NM_001102487]	NM_001102487	chloride channel 2	chr1:83457107-83457166	NM_001102487
A_73_P283746	0.00737537	0.0339966	1.87476	down	CSPG4	Bos taurus chondroitin sulfate proteoglycan 4 (CSPG4), mRNA [NM_001192782]	NM_001192782	chondroitin sulfate proteoglycan 4	chr21:33607109-33607168	NM_001192782
A_73_104364	0.0408005	0.047554	2.21666	down	COL18A1	Bos taurus collagen, type XVIII, alpha 1 (COL18A1), mRNA [NM_001083388]	NM_001083388	collagen, type XVIII, alpha 1	chr1:147040904-147040963	NM_001083388
A_73_P307856	0.0372653	0.046603	1.54704	down	THAP7	Bos taurus THAP domain containing 7 (THAP7), mRNA [NM_001098465]	NM_001098465	THAP domain containing 7	chr17:74333999-74333940	NM_001098465
A_73_P274186	0.0185052	0.0397356	1.51827	down	DCTPP1	Bos taurus dCTP pyrophosphatase 1 (DCTPP1), mRNA [NM_001038202]	NM_001038202	dCTP pyrophosphatase 1	chr25:26852093-26852034	NM_001038202
A_73_P154462	0.00989125	0.0359974	1.54147	down	GADD45A	Bos taurus growth arrest and DNA-damage-inducible, alpha (GADD45A), mRNA [NM_001034247]	NM_001034247	growth arrest and DNA-damage-inducible, alpha	chr3:77972660-77972601	NM_001034247
A_73_100833	0.00862747	0.0351263	2.75121	down	ATF3	Bos taurus activating transcription factor 3 (ATF3), mRNA [NM_001046193]	NM_001046193	activating transcription factor 3	chr16:72820190-72820131	NM_001046193
A_73_108641	0.0350853	0.0460142	2.38799	down		1367448 MARC 7BOV Bos taurus cDNA 5', mRNA sequence [DN534490]	DN534490		chr2:133101265-133101324	XM_581185
A_73_P216652	0.0148613	0.0386711	3.30418	down	HIST1H2BD	UMC-bof_0A02-020-d07 Ovarian follicle early selected bof Bos taurus cDNA 3', mRNA sequence [DN642175]	DN642175	histone cluster 1, H2bd	chr23:31548349-31554899
A_73_P033271	0.0481853	0.0495833	2.24956	down	KLK1	Bos taurus kallikrein 1 (KLK1), mRNA [NM_001008416]	NM_001008416	kallikrein 1	chr18:57338806-57338747	NM_001008416
A_73_111234	0.0181926	0.0397356	1.78329	down	DPF1	Bos taurus D4, zinc and double PHD fingers family 1 (DPF1), mRNA [NM_001076855]	NM_001076855	D4, zinc and double PHD fingers family 1	chr18:48254215-48253263	NM_001076855
A_73_P205397	0.00546864	0.0314574	1.94068	down	FAM170B	family with sequence similarity 170, member B [Source:HGNC Symbol;Acc:19736] [ENSBTAT00000064816]	XM_867779	family with sequence similarity 170, member B	chr28:43775357-43775298	XM_002698948
A_73_116623	0.0187861	0.039827	3.63455	down	MMP15	Bos taurus matrix metallopeptidase 15 (membrane-inserted) (MMP15), mRNA [NM_001191434]	NM_001191434	matrix metallopeptidase 15 (membrane-inserted)	chr18:26043048-26043107	NM_001191434
A_73_P508103	0.0322134	0.0451668	2.19708	down	CENPV	centromere protein V [Source:HGNC Symbol;Acc:29920] [ENSBTAT00000065404]	DV798186	centromere protein V	chr19:33882084-33885316	XM_599321
A_73_P205047	0.00643452	0.0326848	1.56217	down					chr22:046112712-046112771
A_73_P280851	0.0133534	0.0385179	2.05681	down	DUSP1	Bos taurus dual specificity phosphatase 1 (DUSP1), mRNA [NM_001046452]	NM_001046452	dual specificity phosphatase 1	chr20:4449506-4449447	NM_001046452
A_73_P217317	0.0343139	0.0456773	2.1071	down	CDC42EP5	CDC42 effector protein (Rho GTPase binding) 5 [Source:HGNC Symbol;Acc:17408] [ENSBTAT00000064815]	XM_002695391	CDC42 effector protein (Rho GTPase binding) 5	chr18:63119935-63119876	XM_002695391
A_73_P335496	0.00722246	0.033759	1.53123	down	IL16	Bos taurus interleukin 16 (IL16), mRNA [NM_001075253]	NM_001075253	interleukin 16	chr21:27595688-27599400	NM_001075253
A_73_P231122	0.00916266	0.0351493	1.56548	down	FBXL14	Bos taurus F-box and leucine-rich repeat protein 14 (FBXL14), mRNA [NM_001075947]	NM_001075947	F-box and leucine-rich repeat protein 14	chr5:108613235-108613176	NM_001075947
A_73_P508098	0.00324088	0.0282559	4.67228	down	JUP	Junction plakoglobin [Source:UniProtKB/Swiss-Prot;Acc:Q8SPJ1] [ENSBTAT00000023522]	BC118114	junction plakoglobin	chr19:42602585-42602526
A_73_P082376	0.0194168	0.0401271	1.52108	down	ZFP36L2	Bos taurus zinc finger protein 36, C3H type-like 2 (ZFP36L2), mRNA [NM_001191191]	NM_001191191	zinc finger protein 36, C3H type-like 2	chr11:25586894-25586835	NM_001191191
A_73_P177997	0.0236947	0.0419443	2.71391	down		Rep: Lipase/acylhydrolase, GDSL family - Clostridium botulinum (strain ATCC 19397 / Type A), partial (8%) [TC483630]			chr19:6378872-6378931
A_73_109074	0.00102498	0.0204442	1.87152	down	IL10	Bos taurus interleukin 10 (IL10), mRNA [NM_174088]	NM_174088	interleukin 10	chr16:4402557-4402498	NM_174088
A_73_P451091	0.00924082	0.0351493	2.43696	down	ALAD	Bos taurus aminolevulinate dehydratase (ALAD), mRNA [NM_001014895]	NM_001014895	aminolevulinate dehydratase	chr8:104347505-104346374	NM_001014895
A_73_P485239	0.0072766	0.033847	1.52478	down	LOC782941	PREDICTED: Bos taurus olfactory receptor, family 52, subfamily K, member 1-like (LOC782941), mRNA [XM_001251599]	XM_001251599	olfactory receptor, family 52, subfamily K, member 1-like	chr15:49912110-49912051	XM_001251599
A_73_P265066	0.0255787	0.0429069	2.02091	down	CCBL1	Bos taurus cysteine conjugate-beta lyase, cytoplasmic (CCBL1), mRNA [NM_001077978]	NM_001077978	cysteine conjugate-beta lyase, cytoplasmic	chr11:99345117-99344978	NM_001077978
A_73_P034666	0.00450633	0.0301699	1.90388	down	HAPLN3	Bos taurus hyaluronan and proteoglycan link protein 3 (HAPLN3), mRNA [NM_001098981]	NM_001098981	hyaluronan and proteoglycan link protein 3	chr21:20871545-20871486	NM_001098981
A_73_P287371	0.0241795	0.042085	2.57963	down	CXCR7	Bos taurus chemokine (C-X-C motif) receptor 7 (CXCR7), mRNA [NM_001098381]	NM_001098381	chemokine (C-X-C motif) receptor 7	chr3:116662227-116662286	NM_001098381
A_73_P162627	0.00799353	0.0345035	1.88308	down	MED15	Bos taurus mediator complex subunit 15 (MED15), mRNA [NM_001099175]	NM_001099175	mediator complex subunit 15	chr17:74464700-74462322	NM_001099175
A_73_P424011	0.0289481	0.0439822	1.51778	down	LRP8	Bos taurus low density lipoprotein receptor-related protein 8, apolipoprotein e receptor (LRP8), mRNA [NM_001097565]	NM_001097565	low density lipoprotein receptor-related protein 8, apolipoprotein e receptor	chr3:93563874-93563933	NM_001097565
A_73_112438	0.0275655	0.0434505	1.72438	down	CCDC19	Bos taurus coiled-coil domain containing 19 (CCDC19), mRNA [NM_001038219]	NM_001038219	coiled-coil domain containing 19	chr3:9929710-9930146	NM_001038219
A_73_P033931	0.021333	0.0410334	1.50624	down	EXOSC4	Bos taurus exosome component 4 (EXOSC4), mRNA [NM_001078086]	NM_001078086	exosome component 4	chr14:1947527-1947468	NM_001078086
A_73_P052946	0.0331197	0.0451668	1.78983	down	SLC48A1	Bos taurus solute carrier family 48 (heme transporter), member 1 (SLC48A1), mRNA [NM_001191205]	NM_001191205	solute carrier family 48 (heme transporter), member 1	chr5:32669594-32669535	NM_001191205
A_73_P430736	0.0220882	0.041191	1.68586	down	PMM1	Bos taurus phosphomannomutase 1 (PMM1), mRNA [NM_001076083]	NM_001076083	phosphomannomutase 1	chr5:113180707-113180648	NM_001076083
A_73_P273621	0.00173454	0.0233022	2.80017	down	TMEM183A	Bos taurus transmembrane protein 183A (TMEM183A), mRNA [NM_001034616]	NM_001034616	transmembrane protein 183A	chr16:526516-526575	NM_001034616
A_73_P106911	0.0277821	0.0434505	1.56387	down	ETS2	Bos taurus v-ets erythroblastosis virus E26 oncogene homolog 2 (avian) (ETS2), mRNA [NM_001080214]	NM_001080214	v-ets erythroblastosis virus E26 oncogene homolog 2 (avian)	chr1:152889799-152889858	NM_001080214
A_73_P104511	0.0197594	0.0402776	2.4722	down	LOC100296545	Bos taurus cDNA clone IMAGE:8065511. [BC126780]	BC126780	uncharacterized LOC100296545	chr4:46943685-46943626	XM_002686764
A_73_118758	0.0460685	0.0489114	1.7328	down	PLAU	Bos taurus plasminogen activator, urokinase (PLAU), mRNA [NM_174147]	NM_174147	plasminogen activator, urokinase	chr28:29970906-29970965	NM_174147
A_73_104658	0.00655372	0.0328813	2.28509	down	ZFAND2B	Bos taurus zinc finger, AN1-type domain 2B (ZFAND2B), mRNA [NM_001098906]	NM_001098906	zinc finger, AN1-type domain 2B	chr2:107882412-107882698	NM_001098906
A_73_P030556	0.00672687	0.0330085	1.76454	down	CSRNP1	Bos taurus cysteine-serine-rich nuclear protein 1 (CSRNP1), mRNA [NM_001098035]	NM_001098035	cysteine-serine-rich nuclear protein 1	chr22:12520452-12520393	NM_001098035
A_73_105594	0.00267956	0.0264331	1.91197	down		Rep: 1A6/DRIM (down-regulated in metastasis) interacting protein - Canis familiaris, partial (5%) [TC427387]	XM_870981		chr11:106460770-106460711	XM_870981
A_73_P295276	0.000951	0.0204442	4.46534	down	SERPING1	Bos taurus serpin peptidase inhibitor, clade G (C1 inhibitor), member 1 (SERPING1), mRNA [NM_174821]	NM_174821	serpin peptidase inhibitor, clade G (C1 inhibitor), member 1	chr15:82170709-82171715	NM_174821
A_73_P035921	0.0294654	0.0442064	2.01231	down	ALAD	Bos taurus aminolevulinate dehydratase (ALAD), mRNA [NM_001014895]	NM_001014895	aminolevulinate dehydratase	chr8:104342964-104342905	NM_001014895
A_73_115404	0.00631398	0.0322331	2.01416	down	GPR128	Bos taurus G protein-coupled receptor 128 (GPR128), mRNA [NM_001083702]	NM_001083702	G protein-coupled receptor 128	chr1:45478233-45478292	NM_001083702
A_73_109859	0.0486198	0.0497154	1.71621	down		4097030 BARC 10BOV Bos taurus cDNA clone 10BOV36_D13 5', mRNA sequence [CK956820]	CK956820		chr21:71051530-71051471
A_73_119271	0.00955288	0.0355318	1.60396	down	CYSLTR2	Bos taurus cysteinyl leukotriene receptor 2 (CYSLTR2), mRNA [NM_001102240]	NM_001102240	cysteinyl leukotriene receptor 2	chr12:18528756-18528815	NM_001102240
A_73_P397151	0.0394551	0.0474259	1.70389	down		1271656 MARC 7BOV Bos taurus cDNA 5', mRNA sequence [DN526855]	DN526855		chr1:155283583-155283524	XM_002685189
A_73_P138256	0.0364886	0.0465395	2.39109	down		010127BEMN064228HT BEMN Bos taurus cDNA, mRNA sequence [DY042833]	DY042833		chr6:107234035-107233976
A_73_110738	0.00232284	0.0247683	2.08951	down	FSTL1	Bos taurus follistatin-like 1 (FSTL1), mRNA [NM_001017950]	NM_001017950	follistatin-like 1	chr1:65742783-65742724	NM_001017950
A_73_P106846	0.0176185	0.0396658	5.72526	down	SULT2B1	Bos taurus sulfotransferase family, cytosolic, 2B, member 1 (SULT2B1), mRNA [NM_001081726]	NM_001081726	sulfotransferase family, cytosolic, 2B, member 1	chr18:55689820-55690129	NM_001081726
A_73_P030766	0.0137746	0.0385974	1.53356	down	LIN37	Bos taurus lin-37 homolog (C. elegans) (LIN37), mRNA [NM_001076026]	NM_001076026	lin-37 homolog (C. elegans)	chr18:46653119-46653721	NM_001076026
A_73_P052411	0.0282155	0.0435953	2.39689	down	ZCCHC10	Bos taurus zinc finger, CCHC domain containing 10 (ZCCHC10), mRNA [NM_001038545]	NM_001038545	zinc finger, CCHC domain containing 10	chr7:46188899-46188840	NM_001038545
A_73_P441551	0.0453628	0.0486251	1.57995	down	ACD	ACD proteinUncharacterized protein [Source:UniProtKB/TrEMBL;Acc:A6QQ10] [ENSBTAT00000025159]	BC149587	adrenocortical dysplasia homolog (mouse)	chr18:35329064-35328922	XM_002694822
A_73_101704	0.045289	0.0486251	1.58931	down	RTP1	Bos taurus receptor (chemosensory) transporter protein 1 (RTP1), mRNA [NM_001192256]	NM_001192256	receptor (chemosensory) transporter protein 1	chr1:80673241-80673182	NM_001192256
A_73_P355491	0.0151727	0.0389548	1.81311	down	CCBL1	Bos taurus cysteine conjugate-beta lyase, cytoplasmic (CCBL1), mRNA [NM_001077978]	NM_001077978	cysteine conjugate-beta lyase, cytoplasmic	chr11:99364905-99345224	NM_001077978
A_73_P400996	0.0305599	0.0447015	1.69994	down	C21H15orf17	Bos taurus chromosome 21 open reading frame, human C15orf17 (C21H15orf17), mRNA [NM_001206267]	NM_001206267	chromosome 21 open reading frame, human C15orf17	chr21:34182561-34182620	NM_001206267
A_73_P043241	0.0327672	0.0451668	1.59497	down	MED25	Bos taurus mediator complex subunit 25 (MED25), mRNA [NM_001082445]	NM_001082445	mediator complex subunit 25	chr18:56644728-56644787	NM_001082445
A_73_P340681	0.0159887	0.039183	2.76523	down	LTBP3	Bos taurus latent transforming growth factor beta binding protein 3 (LTBP3), mRNA [NM_001192738]	NM_001192738	latent transforming growth factor beta binding protein 3	chr29:44383769-44383408	NM_001192738
A_73_121155	0.0284326	0.0435953	1.54571	down	ICAM5	Bos taurus intercellular adhesion molecule 5, telencephalin (ICAM5), mRNA [NM_001113762]	NM_001113762	intercellular adhesion molecule 5, telencephalin	chr7:16061193-16061252	NM_001113762
A_73_P360651	0.0283907	0.0435953	1.59836	down	FOXRED1	Bos taurus FAD-dependent oxidoreductase domain containing 1 (FOXRED1), nuclear gene encoding mitochondrial protein, mRNA [NM_001034371]	NM_001034371	FAD-dependent oxidoreductase domain containing 1	chr29:29997849-29998145	NM_001034371
A_73_P037791	0.0373219	0.046603	4.2853	down	HES6	Bos taurus hairy and enhancer of split 6 (Drosophila) (HES6), mRNA [NM_001075949]	NM_001075949	hairy and enhancer of split 6 (Drosophila)	chr3:118182675-118182616	NM_001075949
A_73_116329	0.0372355	0.046603	1.64991	down	CCR9	Bos taurus chemokine (C-C motif) receptor 9 (CCR9), mRNA [NM_001098068]	NM_001098068	chemokine (C-C motif) receptor 9	chr22:54042248-54042189	NM_001098068
A_73_P079206	0.0310221	0.04496	1.84725	down		Bos taurus cDNA clone IMAGE:8436773, partial cds. [BC142411]	BC142411		chr10:24574179-24574120	XM_002690617
A_73_P253026	0.0447611	0.0486199	1.53544	down	ERGIC3	Bos taurus ERGIC and golgi 3 (ERGIC3), mRNA [NM_001034353]	NM_001034353	ERGIC and golgi 3	chr13:65435803-65435826	NM_001034353
A_73_P487693	0.0435056	0.0483917	1.84214	down		Rep: Matrix metalloproteinase-25 precursor - Mus musculus (Mouse), partial (9%) [TC441798]			chr25:2433245-2433304
A_73_P301771	0.00832119	0.0347062	1.69057	down	NAA30	Bos taurus N(alpha)-acetyltransferase 30, NatC catalytic subunit (NAA30), mRNA [NM_001206037]	NM_001206037	N(alpha)-acetyltransferase 30, NatC catalytic subunit	chr10:70031526-70031586	NM_001206037
A_73_P298991	0.0188568	0.039827	2.83298	down	BPI	Bos taurus bactericidal/permeability-increasing protein (BPI), mRNA [NM_173895]	NM_173895	bactericidal/permeability-increasing protein	chr13:67848081-67848140	NM_173895
A_73_115064	0.0499325	0.0499795	1.60665	down	HES1	Bos taurus hairy and enhancer of split 1, (Drosophila) (HES1), mRNA [NM_001034678]	NM_001034678	hairy and enhancer of split 1, (Drosophila)	chr1:73974322-73974263	NM_001034678
A_73_P049811	0.00517641	0.0312729	1.55092	down	SMCR7	Bos taurus Smith-Magenis syndrome chromosome region, candidate 7 (SMCR7), nuclear gene encoding mitochondrial protein, mRNA [NM_001077925]	NM_001077925	Smith-Magenis syndrome chromosome region, candidate 7	chr19:34985007-34984948	NM_001077925
A_73_102605	0.00177196	0.0234957	2.58561	down	HPN	Bos taurus hepsin (HPN), mRNA [NM_001080241]	NM_001080241	hepsin	chr18:45990884-45990943	NM_001080241
A_73_P046716	0.0487397	0.0497632	1.78921	down	SYN1	Bos taurus synapsin I (SYN1), mRNA [NM_174191]	NM_174191	synapsin I	chrX:91192036-91191977	NM_174191
A_73_P143321	0.0049639	0.0308106	1.81277	down	OTUD1	PREDICTED: Bos taurus OTU domain containing 1, transcript variant 2 (OTUD1), mRNA [XM_608638]	XM_608638	OTU domain containing 1	chr13:24657683-24657742	XM_002692092
A_73_P085111	0.00500128	0.0308106	1.9924	down	MBD3	Bos taurus methyl-CpG binding domain protein 3 (MBD3), mRNA [NM_001128505]	NM_001128505	methyl-CpG binding domain protein 3	chr7:45570317-45570376	NM_001128505
A_73_103864	0.00377569	0.0291957	1.89291	down	CPNE6	Bos taurus copine VI (neuronal) (CPNE6), mRNA [NM_001045990]	NM_001045990	copine VI (neuronal)	chr10:20896487-20896428	NM_001045990
A_73_P030146	0.0430302	0.0482236	3.07217	down	TSGA10IP	Bos taurus testis specific, 10 interacting protein (TSGA10IP), mRNA [NM_001098009]	NM_001098009	testis specific, 10 interacting protein	chr29:44725535-44725594	NM_001098009
A_73_111251	0.0321425	0.0451668	1.62211	down	C17H12orf52	Bos taurus chromosome 17 open reading frame, human C12orf52 (C17H12orf52), mRNA [NM_001046344]	NM_001046344	chromosome 17 open reading frame, human C12orf52	chr17:63472101-63472160	NM_001046344
A_73_110617	0.0131443	0.0385179	1.50937	down	COX7A1	Bos taurus cytochrome c oxidase subunit VIIa polypeptide 1 (muscle) (COX7A1), nuclear gene encoding mitochondrial protein, mRNA [NM_176674]	NM_176674	cytochrome c oxidase subunit VIIa polypeptide 1 (muscle)	chr18:46995045-46994986	NM_176674
A_73_106770	0.0233064	0.0418555	4.58267	down	MYO7B	PREDICTED: Bos taurus myosin VIIB (MYO7B), mRNA [XM_002703560]	XM_002703560	myosin VIIB	chr2:4819817-4819758	XM_002685213
A_73_110492	0.018322	0.0397356	1.7422	down		000922BEMN015519HT BEMN Bos taurus cDNA, mRNA sequence [DY168909]	DY168909		chr18:57594189-57594248	XM_001789790
A_73_118559	0.0346354	0.0457847	2.11368	down		Rep: Plexin-B1 precursor - Homo sapiens (Human), partial (3%) [TC424043]	XM_003587645		chr22:52034552-52034611	XM_003587645
A_73_P178162	0.00480243	0.0306666	1.92699	down		UMC-bend_0A01-020-b06 Day 0 Oviduct post-LH surge bend Bos taurus cDNA 3', mRNA sequence [CN999249]	CN999249		chr15:22699192-22699133
A_73_P097276	0.0239992	0.0420294	2.93343	down	SLC5A6	Bos taurus solute carrier family 5 (sodium-dependent vitamin transporter), member 6, mRNA (cDNA clone IMAGE:7945479). [BC105319]	BC105319	solute carrier family 5 (sodium-dependent vitamin transporter), member 6	chr11:72417825-72417766
A_73_P416781	0.000212	0.0173376	4.61354	down		family with sequence similarity 129, member C [Source:HGNC Symbol;Acc:24130] [ENSBTAT00000025214]	CN787874		chr7:5505640-5505499
A_73_117525	0.00289332	0.0272148	1.62342	down	RPUSD4	Bos taurus RNA pseudouridylate synthase domain containing 4 (RPUSD4), mRNA [NM_001015616]	NM_001015616	RNA pseudouridylate synthase domain containing 4	chr29:29924270-29924211	NM_001015616
A_73_P313686	0.0107577	0.0369197	1.87798	down	ZBTB4	Bos taurus zinc finger and BTB domain containing 4 (ZBTB4), mRNA [NM_001206898]	NM_001206898	zinc finger and BTB domain containing 4	chr19:27768164-27768105	NM_001206898
A_73_P079241	0.0420732	0.0479211	1.83804	down		Uncharacterized protein [Source:UniProtKB/TrEMBL;Acc:F1N512] [ENSBTAT00000052239]	EF175175		chr10:23934416-23934474	XM_001254243
A_73_P031501	0.00627805	0.0322331	7.56552	down	CXCL2	Bos taurus chemokine (C-X-C motif) ligand 2 (CXCL2), mRNA [NM_001048165]	NM_001048165	chemokine (C-X-C motif) ligand 2	chr6:90823252-90824156	NM_001048165
A_73_P092076	0.025775	0.0429069	1.82446	down	FCRL6	Fc receptor-like 6 [Source:HGNC Symbol;Acc:31910] [ENSBTAT00000023651]	XM_002685897	Fc receptor-like 6	chr3:9991782-9991099	XM_002685897
A_73_P356271	0.00340874	0.0285273	2.47054	down	LPAR2	Bos taurus lysophosphatidic acid receptor 2 (LPAR2), mRNA [NM_001192235]	NM_001192235	lysophosphatidic acid receptor 2	chr7:3625364-3625423	NM_001192235
A_73_114121	0.0202669	0.040415	1.54057	down	STAT5A	Bos taurus signal transducer and activator of transcription 5A (STAT5A), mRNA [NM_001012673]	NM_001012673	signal transducer and activator of transcription 5A	chr19:43054144-43054202	NM_001012673
A_73_P157597	0.0173453	0.0395801	1.56872	down	LOC781855	LB00466.CR_E21 GC_BGC-04 Bos taurus cDNA clone IMAGE:8052575, mRNA sequence [DT842872]	DT842872	Rho GTPase regulating protein, putative-like	chr9:96843106-96843047	XM_001249631
A_73_P166712	0.0224631	0.0413398	1.68131	down	PRRG3	proline rich Gla (G-carboxyglutamic acid) 3 (transmembrane) [Source:HGNC Symbol;Acc:30798] [ENSBTAT00000012893]	XM_588109	proline rich Gla (G-carboxyglutamic acid) 3 (transmembrane)	chrX:34407106-34407165	XM_002699670
A_73_P084521	0.00721133	0.033759	1.66616	down	MPND	MPN domain containing [Source:HGNC Symbol;Acc:25934] [ENSBTAT00000007889]	XM_002688932	MPN domain containing	chr7:20951280-20951221	XM_002688932
A_73_P083456	0.00763788	0.0342567	1.57077	down	CAMSAP1	Bos taurus calmodulin regulated spectrin-associated protein 1 (CAMSAP1), mRNA [NM_001192096]	NM_001192096	calmodulin regulated spectrin-associated protein 1	chr11:103451053-103448690	NM_001192096
A_73_P046110	0.0237369	0.0419443	2.5237	down	LOC512150	Bos taurus myeloid-associated differentiation marker-like (LOC512150), mRNA [NM_001104975]	NM_001104975	myeloid-associated differentiation marker-like	chr18:63705427-63705368	NM_001104975
A_73_P032401	0.0257135	0.0429069	2.50764	down	CPA5	Bos taurus carboxypeptidase A5 (CPA5), mRNA [NM_001077905]	NM_001077905	carboxypeptidase A5	chr4:94932786-94932845	NM_001077905
A_73_P043416	0.0204482	0.040539	1.53598	down	IGFALS	Bos taurus insulin-like growth factor binding protein, acid labile subunit (IGFALS), mRNA [NM_001075963]	NM_001075963	insulin-like growth factor binding protein, acid labile subunit	chr25:1367756-1367697	NM_001075963
A_73_100747	0.00496592	0.0308106	1.94315	down	DTX1	Bos taurus deltex homolog 1 (Drosophila) (DTX1), mRNA [NM_001205734]	NM_001205734	deltex homolog 1 (Drosophila)	chr17:63396087-63396146	NM_001205734
A_73_P492698	0.00767993	0.0342567	1.71848	down	HIST1H2BA	histone cluster 1, H2ba [Source:HGNC Symbol;Acc:18730] [ENSBTAT00000063441]	XM_002697534	histone cluster 1, H2ba	chr23:31918333-31918274	XM_002697534
A_73_P485188	0.0282317	0.0435953	1.56126	down		GB	XM_001787258		chr29:50818969-50819494	XM_001787258
A_73_P303401	0.0400828	0.0474259	2.92097	down	CXCL12	Bos taurus chemokine (C-X-C motif) ligand 12 (CXCL12), mRNA [NM_001113174]	NM_001113174	chemokine (C-X-C motif) ligand 12	chr28:45418569-45418628	NM_001113174
A_73_P114771	0.000443	0.0181226	2.04747	down	TCF7L1	Uncharacterized protein [Source:UniProtKB/TrEMBL;Acc:F1MJS2] [ENSBTAT00000013336]	XM_593301	transcription factor 7-like 1 (T-cell specific, HMG-box)	chr11:49507985-49507926	XM_593301
A_73_117507	0.0323422	0.0451668	1.59751	down		Rep: Uncharacterized protein C4orf8 homolog - Mus musculus (Mouse), partial (5%) [TC433577]			chr6:108137468-108137409
A_73_P251346	0.017465	0.0396658	1.67304	down	RAB28	Bos taurus RAB28, member RAS oncogene family (RAB28), mRNA [NM_001034634]	NM_001034634	RAB28, member RAS oncogene family	chr6:113470200-113470141	NM_001034634
A_73_P296646	0.0318161	0.0450857	1.54911	down	PYGO2	Bos taurus pygopus homolog 2 (Drosophila) (PYGO2), mRNA [NM_001102242]	NM_001102242	pygopus homolog 2 (Drosophila)	chr3:15685758-15685817	NM_001102242
A_73_P084451	0.0142853	0.0385974	1.66523	down	TNFSF9	Bos taurus cDNA clone IMAGE:8207031. [BC149778]	BC149778	tumor necrosis factor (ligand) superfamily, member 9	chr7:19186655-19186595	XM_002688880
A_73_P078461	0.00389041	0.029325	1.62011	down	LOC522428	Uncharacterized protein [Source:UniProtKB/TrEMBL;Acc:F1MM67] [ENSBTAT00000003321]	XM_002700101	60S ribosomal protein L36-like	chrX:92253939-92253998	XM_002700101
A_73_P132671	0.0233991	0.0418555	1.55502	down					chr21:000784491-000784432
A_73_113652	0.022312	0.0412486	2.23458	down	MAPK8IP1	Bos taurus mitogen-activated protein kinase 8 interacting protein 1 (MAPK8IP1), mRNA [NM_001102508]	NM_001102508	mitogen-activated protein kinase 8 interacting protein 1	chr15:76813712-76813771	NM_001102508
A_73_120381	0.0356076	0.046222	2.72696	down		Rep: PREDICTED: collagen and calcium binding EGF domains 1 - Pan troglodytes, partial (57%) [TC427538]	XM_614377		chr24:58886181-58886122	XM_614377
A_73_P209012	0.0342966	0.0456773	2.14035	down	NFIL3	Bos taurus nuclear factor, interleukin 3 regulated (NFIL3), mRNA [NM_001075240]	NM_001075240	nuclear factor, interleukin 3 regulated	chr8:87891921-87891980	NM_001075240
A_73_120672	0.0350487	0.0459958	1.63555	down	PPP1R32	Bos taurus protein phosphatase 1, regulatory subunit 32 (PPP1R32), nuclear gene encoding mitochondrial protein, mRNA [NM_001038044]	NM_001038044	protein phosphatase 1, regulatory subunit 32	chr29:40657333-40657392	NM_001038044
A_73_112230	0.00733389	0.0339587	2.68161	down	NPR2	Bos taurus natriuretic peptide receptor B/guanylate cyclase B (atrionatriuretic peptide receptor B) (NPR2), mRNA [NM_174126]	NM_174126	natriuretic peptide receptor B/guanylate cyclase B (atrionatriuretic peptide receptor B)	chr8:060385887-060385946	NM_174126
A_73_112872	0.00779241	0.0343292	2.27513	down	CCRN4L	Bos taurus CCR4 carbon catabolite repression 4-like (S. cerevisiae) (CCRN4L), mRNA [NM_001082454]	NM_001082454	CCR4 carbon catabolite repression 4-like (S. cerevisiae)	chr17:18893217-18893158	NM_001082454
A_73_P071546	0.0456026	0.0487882	2.29033	down	C16H1orf186	chromosome 1 open reading frame 186 [Source:HGNC Symbol;Acc:25341] [ENSBTAT00000011220]	XM_869069	chromosome 16 open reading frame, human C1orf186	chr16:3699202-3699261	XM_002693870
A_73_P111741	0.0482246	0.0495833	1.56906	down	SLX1A	Bos taurus SLX1 structure-specific endonuclease subunit homolog A (S. cerevisiae) (SLX1A), mRNA [NM_001037456]	NM_001037456	SLX1 structure-specific endonuclease subunit homolog A (S. cerevisiae)	chr25:026386041-026385988	NM_001037456
A_73_P051176	0.0185679	0.0397356	2.22722	down	LPHN1	Bos taurus latrophilin 1 (LPHN1), mRNA [NM_001113728]	NM_001113728	latrophilin 1	chr7:12658908-12658967	NM_001113728
A_73_P475228	0.0152233	0.0389548	2.366	down	NCAPH	Bos taurus non-SMC condensin I complex, subunit H (NCAPH), mRNA [NM_001034213]	NM_001034213	non-SMC condensin I complex, subunit H	chr11:2435678-2435737	NM_001034213
A_73_103186	0.0346481	0.0457847	2.19508	down		Rep: RNA-binding motif, single-stranded-interacting protein 2 - Bos taurus (Bovine), partial (29%) [TC409812]			chr5:57167130-57167071
A_73_P044096	0.00530015	0.0314574	3.97853	down	GSTT1	Bos taurus glutathione S-transferase theta 1 (GSTT1), mRNA [NM_001046232]	NM_001046232	glutathione S-transferase theta 1	chr17:73307698-73307757	NM_001046232
A_73_P357081	0.019955	0.0402776	1.65701	down	C22H3orf18	Bos taurus chromosome 22 open reading frame, human C3orf18 (C22H3orf18), mRNA [NM_001101260]	NM_001101260	chromosome 22 open reading frame, human C3orf18	chr22:50368012-50368071	NM_001101260
A_73_103174	0.0444981	0.0486199	2.31325	down	TFR2	Bos taurus transferrin receptor 2 (TFR2), mRNA [NM_001177741]	NM_001177741	transferrin receptor 2	chr25:36478487-36478546	NM_001177741
A_73_P054901	0.00461659	0.0303141	2.6334	down	KLRB1	Bos taurus killer cell lectin-like receptor subfamily B, member 1 (KLRB1), mRNA [NM_001206636]	NM_001206636	killer cell lectin-like receptor subfamily B, member 1	chr5:100957646-100957705	NM_001206636
A_73_P442856	0.00831732	0.0347062	1.7181	down	EXTL2	Bos taurus exostoses (multiple)-like 2 (EXTL2), mRNA [NM_001076224]	NM_001076224	exostoses (multiple)-like 2	chr3:42577236-42577295	NM_001076224
A_73_P079406	0.00796623	0.0345035	2.3895	down	ZNF219	zinc finger protein 219 [Source:HGNC Symbol;Acc:13011] [ENSBTAT00000027974]	XM_867319	zinc finger protein 219	chr10:26056025-26056084	XM_002690736
A_73_P263416	0.0475304	0.0494429	1.565	down	CCDC22	Bos taurus coiled-coil domain containing 22 (CCDC22), mRNA [NM_001076016]	NM_001076016	coiled-coil domain containing 22	chrX:92364299-92364873	NM_001076016
A_73_P313146	0.0419015	0.0479211	1.50899	down	EHMT1	Bos taurus euchromatic histone-lysine N-methyltransferase 1 (EHMT1), mRNA [NM_001099041]	NM_001099041	euchromatic histone-lysine N-methyltransferase 1	chr11:105433507-105430122	NM_001099041
A_73_P290241	0.0386464	0.0471667	1.52012	down	AMICA1	Bos taurus adhesion molecule, interacts with CXADR antigen 1 (AMICA1), mRNA [NM_001080250]	NM_001080250	adhesion molecule, interacts with CXADR antigen 1	chr15:29335098-29329628	NM_001080250
A_73_P125191	0.00232885	0.0247683	1.78566	down	C25H16orf88	Bos taurus chromosome 25 open reading frame, human C16orf88 (C25H16orf88), mRNA [NM_001166606]	NM_001166606	chromosome 25 open reading frame, human C16orf88	chr25:17411648-17411589	NM_001166606
A_73_P152776	0.00463907	0.0303141	2.65138	down	ALOX12B	Bos taurus arachidonate 12-lipoxygenase, 12R type (ALOX12B), mRNA [NM_001192038]	NM_001192038	arachidonate 12-lipoxygenase, 12R type	chr19:28329890-28329831	NM_001192038
A_73_P337186	0.0387967	0.0471667	1.63734	down	PTOV1	Bos taurus prostate tumor overexpressed 1 (PTOV1), mRNA [NM_001083780]	NM_001083780	prostate tumor overexpressed 1	chr18:56665462-56665521	NM_001083780
A_73_103902	0.0313303	0.04496	3.16014	down	CSDC2	Bos taurus cold shock domain containing C2, RNA binding (CSDC2), mRNA [NM_001076877]	NM_001076877	cold shock domain containing C2, RNA binding	chr5:113174665-113174722	NM_001076877
A_73_P147581	0.0452204	0.0486251	1.65974	down	IFITM5	Bos taurus interferon induced transmembrane protein 5 (IFITM5), mRNA [NM_001081724]	NM_001081724	interferon induced transmembrane protein 5	chr11:107202430-107202489	NM_001081724
A_73_P034341	0.00747539	0.0340869	1.60321	down	P4HTM	Bos taurus prolyl 4-hydroxylase, transmembrane (endoplasmic reticulum) (P4HTM), mRNA [NM_001076115]	NM_001076115	prolyl 4-hydroxylase, transmembrane (endoplasmic reticulum)	chr22:51556328-51556269	NM_001076115
A_73_P101006	0.011204	0.0374277	1.70487	down	JUN	Bos taurus jun proto-oncogene (JUN), mRNA [NM_001077827]	NM_001077827	jun proto-oncogene	chr3:87841383-87841442	NM_001077827
A_73_P061507	0.0396749	0.0474259	1.55185	down	CCDC88B	Bos taurus coiled-coil domain containing 88B (CCDC88B), mRNA [NM_001192279]	NM_001192279	coiled-coil domain containing 88B	chr29:43255394-43255453	NM_001192279
A_73_P251551	0.0185343	0.0397356	1.58262	down	MLF2	Bos taurus myeloid leukemia factor 2 (MLF2), mRNA [NM_001034456]	NM_001034456	myeloid leukemia factor 2	chr5:104061546-104062320	NM_001034456
A_73_P139121	0.00435	0.0301621	2.26231	down	DTX1	Bos taurus deltex homolog 1 (Drosophila) (DTX1), mRNA [NM_001205734]	NM_001205734	deltex homolog 1 (Drosophila)	chr17:63395701-63395760	NM_001205734
A_73_101460	0.0245091	0.0423057	1.50239	down		Rep: Exosome complex exonuclease RRP42 (EC 3.1.13.-) (Ribosomal RNA- processing protein 42) (Exosome component 7) (p8). - Bos Taurus, partial (38%) [TC449206]			chr5:076405758-076405817
A_73_P035951	0.0257974	0.0429069	3.87098	down	PPP1R1A	Bos taurus protein phosphatase 1, regulatory (inhibitor) subunit 1A (PPP1R1A), mRNA [NM_001130760]	NM_001130760	protein phosphatase 1, regulatory (inhibitor) subunit 1A	chr5:25631154-25631213	NM_001130760
A_73_P083391	0.0025712	0.025704	1.70212	down	FAM78A	Bos taurus chromosome 9 open reading frame 59, mRNA (cDNA clone MGC:157199 IMAGE:8450549), complete cds. [BC153218]	BC153218	family with sequence similarity 78, member A	chr11:101476179-101476120
A_73_108013	0.0475508	0.0494429	1.567	down					chr20:003067127-003067186
A_73_P250641	0.011916	0.0377945	2.02592	down	THBS1	Bos taurus thrombospondin 1 (THBS1), mRNA [NM_174196]	NM_174196	thrombospondin 1	chr10:35329036-35329095	NM_174196
A_73_105913	0.00550549	0.0314574	2.2293	down	XCL1	Bos taurus chemokine (C motif) ligand 1 (XCL1), mRNA [NM_175716]	NM_175716	chemokine (C motif) ligand 1	chr16:36979900-36979959	NM_175716
A_73_P081151	0.0165981	0.039183	1.8494	down	MARCKS	myristoylated alanine-rich C-kinase substrate [Source:RefSeq peptide;Acc:NP_001069744] [ENSBTAT00000002691]	BC115989	myristoylated alanine-rich protein kinase C substrate	chr9:37022823-37022764
A_73_100269	0.0333775	0.0453739	1.99075	down	LAYN	PREDICTED: Bos taurus layilin (LAYN), mRNA [XM_605478]	XM_605478	layilin	chr15:22198222-22198281	XM_605478
A_73_P210261	0.0296742	0.0442879	4.79371	down	LOC780876	Bos taurus MAD2 mitotic arrest deficient-like 1 (yeast)-like (LOC780876), mRNA [NM_001079796]	NM_001079796	MAD2 mitotic arrest deficient-like 1 (yeast)-like	chr6:5538233-5564934	NM_001079796
A_73_P120016	0.0198157	0.0402776	1.94138	down	PPP1R16A	Bos taurus protein phosphatase 1, regulatory subunit 16A (PPP1R16A), mRNA [NM_001193251]	NM_001193251	protein phosphatase 1, regulatory subunit 16A	chr14:1628947-1628888	NM_001193251
A_73_P049696	0.00338299	0.0284283	1.99835	down	LTBP1	Bos taurus latent transforming growth factor beta binding protein 1 (LTBP1), mRNA [NM_001103091]	NM_001103091	latent transforming growth factor beta binding protein 1	chr11:15947664-15947723	NM_001103091
A_73_P084416	0.00305184	0.0275187	2.20038	down	ADAMTS10	Bos taurus ADAM metallopeptidase with thrombospondin type 1 motif, 10 (ADAMTS10), mRNA [NM_001205750]	NM_001205750	ADAM metallopeptidase with thrombospondin type 1 motif, 10	chr7:18391717-18391658	NM_001205750
A_73_P072586	0.0392316	0.0473868	1.85065	down	PPP1R16A	Bos taurus protein phosphatase 1, regulatory subunit 16A (PPP1R16A), mRNA [NM_001193251]	NM_001193251	protein phosphatase 1, regulatory subunit 16A	chr14:1630143-1630011	NM_001193251
A_73_P252126	0.0164067	0.039183	1.58982	down	SEC1	Bos taurus alpha-2-fucosyltransferase Sec1 (SEC1), mRNA [NM_001130745]	NM_001130745	alpha-2-fucosyltransferase Sec1	chr18:55763591-55763650	NM_001130745
A_73_P355761	0.0493656	0.0498481	1.8697	down	MAGED4B	Bos taurus melanoma antigen family D, 4B (MAGED4B), mRNA [NM_001103311]	NM_001103311	melanoma antigen family D, 4B	chrX:095552403-095552462	NM_001103311
A_73_P095286	0.0415217	0.0477947	2.19673	down	LOC532108	GB	XM_610618	ornithine decarboxylase 2-like	chr2:122743019-122742960	XM_610618
A_73_P108281	0.023369	0.0418555	2.31218	down		glucose induced gene {clone 2C} [cattle, thoracic aorta smooth muscle cells, mRNA Partial, 162 nt]. [S68402]	S68402		chr5:25800379-25800438
A_73_113290	0.0274456	0.0434449	1.87496	down	SLC22A6	Bos taurus solute carrier family 22 (organic anion transporter), member 6 (SLC22A6), mRNA [NM_001001143]	NM_001001143	solute carrier family 22 (organic anion transporter), member 6	chr29:41984909-41984850	NM_001001143
A_73_P393471	0.00867877	0.0351263	1.60015	down	TMED1	Bos taurus transmembrane emp24 protein transport domain containing 1 (TMED1), mRNA [NM_001038563]	NM_001038563	transmembrane emp24 protein transport domain containing 1	chr7:16524974-16524915	NM_001038563
A_73_108806	0.045856	0.0489114	3.19653	down	RPL37A	Bos taurus ribosomal protein L37a (RPL37A), mRNA [NM_001035008]	NM_001035008	ribosomal protein L37a	chr2:105204635-105204694	NM_001035008
A_73_104127	0.0179051	0.0397356	1.93537	down	DLG3	Bos taurus discs, large homolog 3 (Drosophila) (DLG3), mRNA [NM_001192236]	NM_001192236	discs, large homolog 3 (Drosophila)	chrX:85245126-85245067	NM_001192236
A_73_P332941	0.0145984	0.0385974	1.70452	down	DTX1	Bos taurus deltex homolog 1 (Drosophila) (DTX1), mRNA [NM_001205734]	NM_001205734	deltex homolog 1 (Drosophila)	chr17:63393076-63393135	NM_001205734
A_73_107103	0.0121516	0.0377945	1.62497	down	SLC44A4	Bos taurus solute carrier family 44, member 4 (SLC44A4), mRNA [NM_001083442]	NM_001083442	solute carrier family 44, member 4	chr23:27305256-27305315	NM_001083442
A_73_P166687	0.0361788	0.0465199	1.62396	down	MACROD1	Hw_loin_28_050627_C12 Bos taurus CF-24-HW loin cDNA library Bos taurus cDNA, mRNA sequence [DV792576]	DV792576	MACRO domain containing 1
A_73_101827	0.0236083	0.0419443	3.79627	down	UGT8	Bos taurus UDP glycosyltransferase 8 (UGT8), mRNA [NM_001083635]	NM_001083635	UDP glycosyltransferase 8	chr6:12095203-12095144	NM_001083635
A_73_P084571	0.0102285	0.0362378	3.71748	down		transducin-like enhancer of split 6 (E(sp1) homolog, Drosophila) [Source:HGNC Symbol;Acc:30788] [ENSBTAT00000001533]	XM_588822		chr7:22021028-22020969	XM_588822
A_73_P360366	0.0242004	0.042085	1.95044	down	CPT1B	Bos taurus carnitine palmitoyltransferase 1B (muscle) (CPT1B), nuclear gene encoding mitochondrial protein, mRNA [NM_001034349]	NM_001034349	carnitine palmitoyltransferase 1B (muscle)	chr5:120106685-120106626	NM_001034349
A_73_P302856	0.0461096	0.0489114	1.96656	down	SGK1	Bos taurus serum/glucocorticoid regulated kinase 1 (SGK1), mRNA [NM_001102033]	NM_001102033	serum/glucocorticoid regulated kinase 1	chr9:73308357-73308298	NM_001102033
A_73_P054881	0.00413997	0.0298827	19.6354	down		PREDICTED: Bos taurus ABCC4 protein-like (LOC527057), partial mRNA [XM_605444]	XM_605444		chr12:71959555-71957590	XM_605444
A_73_P104671	0.00394267	0.0293829	3.91759	down	LOC100336589	Bos taurus cDNA clone IMAGE:7956285, partial cds. [BC134587]	BC134587	leukocyte immunoglobulin-like receptor, subfamily A (with TM domain), member 6-like	chr18:62910466-62910407	XM_003584987
A_73_P031466	0.0108614	0.0370886	1.65887	down	RPS26	Bos taurus ribosomal protein S26 (RPS26), mRNA [NM_001015561]	NM_001015561	ribosomal protein S26	chr5:057603865-057603806	NM_001015561
A_73_P479253	0.0419305	0.0479211	1.95401	down	AGAP3	PREDICTED: Bos taurus ArfGAP with GTPase domain, ankyrin repeat and PH domain 3 (AGAP3), mRNA [XM_868297]	XM_868297	ArfGAP with GTPase domain, ankyrin repeat and PH domain 3	chr4:114490781-114490840	XM_868297
A_73_P120686	0.01916	0.0399943	1.77556	down		962699 MARC 2BOV Bos taurus cDNA 3', mRNA sequence [CK773992]	CK773992		chr1:80174509-80174568
A_73_P043991	0.0229261	0.0416035	1.86324	down	ALPI	Bos taurus alkaline phosphatase, intestinal (ALPI), mRNA [NM_173987]	NM_173987	alkaline phosphatase, intestinal	chr2:120872764-120872818	NM_173987
A_73_P311871	0.0196915	0.0402776	1.89599	down	LY6E	Bos taurus lymphocyte antigen 6 complex, locus E (LY6E), mRNA [NM_001046070]	NM_001046070	lymphocyte antigen 6 complex, locus E	chr14:2625522-2625463	NM_001046070
A_73_111581	0.0244758	0.0422839	1.79297	down	SLC4A11	Bos taurus solute carrier family 4, sodium borate transporter, member 11 (SLC4A11), mRNA [NM_001191314]	NM_001191314	solute carrier family 4, sodium borate transporter, member 11	chr13:52447441-52447500	NM_001191314
A_73_P235472	0.0256823	0.0429069	1.88738	down	MARCKSL1	Bos taurus MARCKS-like 1 (MARCKSL1), mRNA [NM_001076172]	NM_001076172	MARCKS-like 1	chr2:122054518-122054577	NM_001076172
A_73_P375081	0.0141818	0.0385974	1.72903	down	ITGB7	Bos taurus integrin, beta 7 (ITGB7), mRNA [NM_001105365]	NM_001105365	integrin, beta 7	chr5:26969267-26970322	NM_001105365
A_73_118776	0.0149528	0.0387482	2.12151	down		Rep: MGC152448 protein - Bos taurus (Bovine), complete [TC405333]			chr29:28902967-28902908
A_73_P497068	0.0368748	0.046603	1.70036	down	C1QL2	Bos taurus complement component 1, q subcomponent-like 2 (C1QL2), mRNA [NM_001205836]	NM_001205836	complement component 1, q subcomponent-like 2	chr2:71283440-71283381	NM_001205836
A_73_P067706	0.0227802	0.0415352	1.58019	down	ZNF428	Bos taurus zinc finger protein 428 (ZNF428), mRNA [NM_001192364]	NM_001192364	zinc finger protein 428	chr18:52165896-52165837	NM_001192364
A_73_P091501	0.0222899	0.0412486	2.99293	down		Bos taurus WC1-6 mRNA, complete cds. [JN234380]	JN234380		chr5:102559361-102559409	XM_002704451
A_73_P491358	0.0452707	0.0486251	2.13726	down	CDYL	Bos taurus chromodomain protein, Y-like (CDYL), mRNA [NM_001102223]	NM_001102223	chromodomain protein, Y-like	chr23:49486290-49486231	NM_001102223
A_73_105888	0.0153788	0.0390737	1.77642	down		Rep: Enabled homolog - Rattus norvegicus (Rat), partial (5%) [TC430872]			chr17:67541000-67541059
A_73_119040	0.00052	0.0181226	1.56468	down	TMEM35	Bos taurus transmembrane protein 35 (TMEM35), mRNA [NM_001014940]	NM_001014940	transmembrane protein 35	chrX:54966751-54966810	NM_001014940
A_73_P071406	0.0435468	0.0483917	1.62837	down	KLHL22	Bos taurus kelch-like 22 (Drosophila) (KLHL22), mRNA [NM_001205773]	NM_001205773	kelch-like 22 (Drosophila)	chr17:74512468-74512527	NM_001205773
A_73_P499098	0.0184338	0.0397356	1.63137	down	SERPINB6	Bos taurus serpin peptidase inhibitor, clade B (ovalbumin), member 6 (SERPINB6), mRNA [NM_174789]	NM_174789	serpin peptidase inhibitor, clade B (ovalbumin), member 6	chr23:50615303-50615362	NM_174789
A_73_P120831	0.0283895	0.0435953	1.96546	down	PRORSD1	1181966 MARC 7BOV Bos taurus cDNA 3', mRNA sequence [DN281939]	DN281939	prdX-deacylase domain-containing protein 1	chr11:37860959-37860900
A_73_P407126	0.029507	0.0442064	1.51565	down	ABHD8	Bos taurus abhydrolase domain containing 8 (ABHD8), mRNA [NM_001078123]	NM_001078123	abhydrolase domain containing 8	chr7:5746592-5746651	NM_001078123
A_73_111644	0.00371689	0.02908	1.66328	down	C25H16orf88	Bos taurus chromosome 25 open reading frame, human C16orf88 (C25H16orf88), mRNA [NM_001166606]	NM_001166606	chromosome 25 open reading frame, human C16orf88	chr25:17411584-17411525	NM_001166606
A_73_107793	0.00986803	0.0359974	2.55194	down		WNK lysine deficient protein kinase 4 [Source:HGNC Symbol;Acc:14544] [ENSBTAT00000026519]	XM_003583605		chr19:43467489-43467548	XM_003583605
A_73_P366376	0.0410663	0.0477005	3.62148	down		Rep: PREDICTED: collagen and calcium binding EGF domains 1 - Pan troglodytes, partial (57%) [TC427538]	XM_002697839		chr24:58886124-58886065	XM_002697839
A_73_P444896	0.0350228	0.0459914	3.81892	down	AURKC	Bos taurus aurora kinase C (AURKC), mRNA [NM_001193195]	NM_001193195	aurora kinase C	chr18:64600083-64600142	NM_001193195
A_73_102390	0.0146775	0.0385974	2.09255	down		LB02315.CR_O20 GC_BGC-23 Bos taurus cDNA clone IMAGE:8265454, mRNA sequence [EE246716]	EE246716		chr28:31316755-31316696	XM_001256479
A_73_P120806	0.00740952	0.0340478	2.99893	down		BS320009000E5 Subtracted Lewin Cattle Spleen Bos taurus cDNA clone BS320009000E5 5', mRNA sequence [BM365131]	BM365131		chr3:116625477-116625418
A_73_100848	0.0390899	0.0473442	2.10913	down		Rep: Rho GTPase-activating protein 23 - Homo sapiens (Human), partial (5%) [TC419150]	XM_002695947		chr19:39772985-39773044	XM_002695947
A_73_105883	0.00791977	0.0344089	1.85038	down	GRTP1	Bos taurus growth hormone regulated TBC protein 1 (GRTP1), mRNA [NM_001103336]	NM_001103336	growth hormone regulated TBC protein 1	chr12:90622529-90622470	NM_001103336
A_73_102873	0.0471958	0.0492961	1.52645	down		Rep: Hydroxyproline-rich glycoprotein - Chlamydomonas reinhardtii, partial (7%) [TC420707]			chr29:42866562-42866621
A_73_109042	0.0329792	0.0451668	1.63658	down		Rep: Aldehyde dehydrogenase - Ralstonia metallidurans (strain CH34 / ATCC 43123 / DSM 2839), partial (4%) [TC402904]			chr27:038802616-038802662
A_73_110502	0.0113933	0.0374277	2.45092	down		Rep: Collagen alpha-2(XI) chain precursor - Bos taurus (Bovine), complete [TC391473]			chr23:7290102-7290043
A_73_P503663	0.0400619	0.0474259	1.60464	down	C1H21orf2	Bos taurus chromosome 1 open reading frame, human C21orf2 (C1H21orf2), mRNA [NM_001075781]	NM_001075781	chromosome 1 open reading frame, human C21orf2	chr1:145802692-145802633	NM_001075781
A_73_109494	0.0389662	0.0473062	1.87175	down	GEM	Bos taurus GTP binding protein overexpressed in skeletal muscle (GEM), mRNA [NM_001083732]	NM_001083732	GTP binding protein overexpressed in skeletal muscle	chr14:72399148-72399207	NM_001083732
A_73_P385961	0.0235207	0.0419443	1.51962	down	PLEKHJ1	Bos taurus pleckstrin homology domain containing, family J member 1 (PLEKHJ1), mRNA [NM_001034569]	NM_001034569	pleckstrin homology domain containing, family J member 1	chr7:22685122-22684974	NM_001034569
A_73_P350056	0.0344441	0.0457611	1.76398	down	HYAL2	Bos taurus hyaluronoglucosaminidase 2 (HYAL2), mRNA [NM_174347]	NM_174347	hyaluronoglucosaminidase 2	chr22:50595219-50595278	NM_174347
A_73_P348881	0.0323757	0.0451668	1.91648	down	MAP1B	Bos taurus microtubule-associated protein 1B (MAP1B), mRNA [NM_001206119]	NM_001206119	microtubule-associated protein 1B	chr20:9337373-9337314	NM_001206119
A_73_P101281	0.0242164	0.042085	2.75721	down	SLC4A2	Bos taurus solute carrier family 4, anion exchanger, member 2 (erythrocyte membrane protein band 3-like 1) (SLC4A2), mRNA [NM_001205664]	NM_001205664	solute carrier family 4, anion exchanger, member 2 (erythrocyte membrane protein band 3-like 1)	chr4:114447593-114448177	NM_001205664
A_73_P319351	0.0222225	0.0412486	2.34196	down	BDH2	3-hydroxybutyrate dehydrogenase type 2 [Source:RefSeq peptide;Acc:NP_001029660] [ENSBTAT00000003277]	DV781979	3-hydroxybutyrate dehydrogenase, type 2	chr6:23067762-23067821
A_73_P075101	0.0324793	0.0451668	1.57731	down	CD3D	Bos taurus CD3d molecule, delta (CD3-TCR complex) (CD3D), mRNA [NM_001034033]	NM_001034033	CD3d molecule, delta (CD3-TCR complex)	chr15:29458593-29458114	NM_001034033
A_73_P109081	0.0377778	0.0467603	2.18508	down		Uncharacterized protein [Source:UniProtKB/TrEMBL;Acc:E1B7X5] [ENSBTAT00000046304]	X63681		chr10:22197458-22197399
A_73_P492343	0.0184803	0.0397356	1.56986	down		GB			chrX:58140743-58140684
A_73_P160672	0.03014	0.0445018	1.65106	down	ZCCHC14	Bos taurus zinc finger, CCHC domain containing 14 (ZCCHC14), mRNA [NM_001205953]	NM_001205953	zinc finger, CCHC domain containing 14	chr18:13038240-13038181	NM_001205953
A_73_P260821	0.025076	0.0426897	1.53092	down	LRP5	Uncharacterized protein [Source:UniProtKB/TrEMBL;Acc:F1N1K8] [ENSBTAT00000007756]	AB257751	low density lipoprotein receptor-related protein 5	chr29:46531700-46531759	XM_002699405
A_73_100928	0.0266977	0.0430962	1.50583	down	SYNGR4	Bos taurus synaptogyrin 4 (SYNGR4), mRNA [NM_001046436]	NM_001046436	synaptogyrin 4	chr18:55519608-55519922	NM_001046436
A_73_P084406	0.00437608	0.0301621	1.9879	down	PRAM1	PML-RARA regulated adaptor molecule 1 [Source:HGNC Symbol;Acc:30091] [ENSBTAT00000045301]	XM_001789105	PML-RARA regulated adaptor molecule 1	chr7:18331579-18331425	XM_001789105
A_73_P284916	0.0491471	0.0498085	1.52878	down	ADRBK1	Bos taurus adrenergic, beta, receptor kinase 1 (ADRBK1), mRNA [NM_174710]	NM_174710	adrenergic, beta, receptor kinase 1	chr29:45847958-45848278	NM_174710
A_73_101231	0.0373628	0.046603	1.50736	down		Rep: Mxi1 protein - Mus musculus (Mouse), partial (14%) [TC440623]			chr13:73635440-73635381
A_73_P266606	0.0301654	0.044507	1.77118	down	CREG1	Bos taurus cellular repressor of E1A-stimulated genes 1 (CREG1), mRNA [NM_001075942]	NM_001075942	cellular repressor of E1A-stimulated genes 1	chr3:1207109-1207168	NM_001075942
A_73_P056901	0.0461808	0.0489114	1.83153	down	LOC531175	GB	XM_002687993	zinc finger, DHHC-type containing 3-like	chr5:120779964-120780023	XM_002687993
A_73_P106961	0.0297655	0.0443334	3.36458	down	LOC751788	Bos taurus isolate CH210 WC1 tail-like mRNA, partial sequence. [DQ153075]	DQ153075	WC1 isolate CH210	chr5:102596457-102596516	XR_042713
A_73_114794	0.00213539	0.0243923	3.29553	down	SPRY2	Bos taurus sprouty homolog 2 (Drosophila) (SPRY2), mRNA [NM_001076147]	NM_001076147	sprouty homolog 2 (Drosophila)	chr12:55684112-55684053	NM_001076147
A_73_P079251	0.0380357	0.0467603	2.05116	down		Bos taurus clone SBC21 T cell receptor delta mRNA, partial cds. [FJ907531]	FJ907531		chr10:24852636-24852577	XM_002690627
A_73_P194232	0.0141352	0.0385974	2.23211	down	ERF	Bos taurus Ets2 repressor factor (ERF), mRNA [NM_001205465]	NM_001205465	Ets2 repressor factor	chr18:51356640-51356699	NM_001205465
A_73_P414411	0.00164721	0.0230619	1.77536	down	PLSCR3	Bos taurus phospholipid scramblase 3 (PLSCR3), mRNA [NM_001046053]	NM_001046053	phospholipid scramblase 3	chr19:27710584-27710525	NM_001046053
A_73_P439231	0.0215553	0.0410334	2.03681	down	MACROD1	Bos taurus MACRO domain containing 1 (MACROD1), mRNA [NM_001046509]	NM_001046509	MACRO domain containing 1	chr29:43080832-43080773	NM_001046509
A_73_112873	0.0436284	0.0483917	1.57806	down	SPDYC	PREDICTED: Bos taurus speedy homolog C (Xenopus laevis) (SPDYC), mRNA [XM_591631]	XM_591631	speedy homolog C (Xenopus laevis)	chr29:44051568-44051627	XM_591631
A_73_P048991	0.0292729	0.0441149	2.5062	down	TUBB3	Bos taurus tubulin, beta 3 class III (TUBB3), mRNA [NM_001077127]	NM_001077127	tubulin, beta 3 class III	chr18:14769781-14769840	NM_001077127
A_73_P256006	0.0163133	0.039183	2.14334	down	C21H14orf79	Bos taurus chromosome 21 open reading frame, human C14orf79 (C21H14orf79), mRNA [NM_001075573]	NM_001075573	chromosome 21 open reading frame, human C14orf79	chr21:71046572-71046631	NM_001075573
A_73_P287696	0.0108995	0.0371567	2.95703	down	CHPF	Bos taurus chondroitin polymerizing factor (CHPF), mRNA [NM_001205751]	NM_001205751	chondroitin polymerizing factor	chr2:108195049-108194990	NM_001205751
A_73_P065281	0.0314805	0.04496	1.55867	down	CHD3	Uncharacterized protein [Source:UniProtKB/TrEMBL;Acc:F1N508] [ENSBTAT00000019119]	BC120420	chromodomain helicase DNA binding protein 3	chr19:28202883-28203198	XM_003587414
A_73_115587	0.0372245	0.046603	2.48595	down	EXPH5	exophilin 5 [Source:HGNC Symbol;Acc:30578] [ENSBTAT00000010864]	XM_605435	exophilin 5	chr15:18459521-18459462	XM_605435
A_73_P384581	0.0170787	0.0395568	1.59594	down	TSSC4	Bos taurus tumor suppressing subtransferable candidate 4 (TSSC4), mRNA [NM_001075410]	NM_001075410	tumor suppressing subtransferable candidate 4	chr29:49837802-49837611	NM_001075410
A_73_P067151	0.00766368	0.0342567	1.55477	down		RGD motif, leucine rich repeats, tropomodulin domain and proline-rich containing [Source:HGNC Symbol;Acc:27089] [ENSBTAT00000025153]	XM_003583385		chr18:35326093-35326305	XM_003583385
A_73_104145	0.0157667	0.039183	2.76835	down	NAALADL1	Bos taurus N-acetylated alpha-linked acidic dipeptidase-like 1 (NAALADL1), mRNA [NM_001100308]	NM_001100308	N-acetylated alpha-linked acidic dipeptidase-like 1	chr29:43920104-43920045	NM_001100308
A_73_104036	0.0198312	0.0402776	1.75918	down		LB03427.CR_M05 GC_BGC-34 Bos taurus cDNA clone IMAGE:8663791 5', mRNA sequence [EV668445]	EV668445		chr26:43272372-43272431
A_73_P485303	0.000516	0.0181226	5.30525	down					chr5:056101244-056101185
A_73_100522	0.0356286	0.046222	1.61012	down		Rep: Homeobox transcription factor-like - Oryza sativa subsp. japonica (Rice), partial (5%) [TC425184]			chr3:92577700-92577759
A_73_P058831	0.0212472	0.0410334	1.51324	down	PDAP1	PDGFA associated protein 1 [Source:HGNC Symbol;Acc:14634] [ENSBTAT00000061310]	EV796701	PDGFA associated protein 1	chr25:37541832-37544535	XM_001788801
A_73_P048531	0.0499916	0.0499916	2.47711	down	COL18A1	Bos taurus collagen, type XVIII, alpha 1 (COL18A1), mRNA [NM_001083388]	NM_001083388	collagen, type XVIII, alpha 1	chr1:147040716-147040775	NM_001083388
A_73_106859	0.0379282	0.0467603	1.64138	down	SIX5	Bos taurus SIX homeobox 5 (SIX5), mRNA [NM_001205766]	NM_001205766	SIX homeobox 5	chr18:53755366-53755307	NM_001205766
A_73_108764	0.0150976	0.0389517	2.22927	down	CPPED1	Bos taurus hypothetical protein FLJ11151 (FLJ11151), mRNA, complete cds. [BT021677]	BT021677	calcineurin-like phosphoesterase domain containing 1	chr25:11462060-11462001
A_73_P051031	0.00821148	0.0346638	1.71289	down	NRBP1	Bos taurus nuclear receptor binding protein 1 (NRBP1), mRNA [NM_001076889]	NM_001076889	nuclear receptor binding protein 1	chr11:72226408-72226253	NM_001076889
A_73_104413	0.036922	0.046603	2.10654	down		Bos taurus cDNA clone IMAGE:8067330. [BC114774]	BC114774		chrX:57996243-57996302	XR_139735
A_73_P044761	0.0110872	0.0374277	1.91299	down	HEPACAM	Bos taurus hepatic and glial cell adhesion molecule (HEPACAM), mRNA [NM_001031759]	NM_001031759	hepatic and glial cell adhesion molecule	chr29:28751226-28751167	NM_001031759
A_73_P110410	0.00229591	0.0247433	3.70431	down	WC1.3	Bos taurus WC1.3 molecule (WC1.3), mRNA [NM_001190424]	NM_001190424	WC1.3 molecule	chr5:103145844-103145694	NM_001190424
A_73_P039691	0.00840595	0.0348469	1.73223	down	DLX3	Bos taurus distal-less homeobox 3 (DLX3), mRNA [NM_001081622]	NM_001081622	distal-less homeobox 3	chr19:37299865-37299924	NM_001081622
A_73_P232242	0.00891408	0.0351263	1.62996	down	BAP1	Bos taurus BRCA1 associated protein-1 (ubiquitin carboxy-terminal hydrolase) (BAP1), mRNA [NM_001102549]	NM_001102549	BRCA1 associated protein-1 (ubiquitin carboxy-terminal hydrolase)	chr22:49039798-49039976	NM_001102549
A_73_P044956	0.0300038	0.0443949	1.98228	down	SLC6A20	Bos taurus solute carrier family 6 (proline IMINO transporter), member 20 (SLC6A20), mRNA [NM_001080294]	NM_001080294	solute carrier family 6 (proline IMINO transporter), member 20	chr22:54195108-54195167	NM_001080294
A_73_P465853	0.0340432	0.0455931	1.73113	down	LMTK3	lemur tyrosine kinase 3 [Source:HGNC Symbol;Acc:19295] [ENSBTAT00000015942]	XM_002695196	lemur tyrosine kinase 3	chr18:55615287-55615228	XM_002695196
A_73_P061221	0.000631	0.0181226	1.67724	down		GB	XM_002699255		chr29:37703479-37703538	XM_002699255
A_73_P204902	0.00677172	0.033081	1.64358	down	ARHGAP27	Bos taurus Rho GTPase activating protein 27 (ARHGAP27), mRNA [NM_001102352]	NM_001102352	Rho GTPase activating protein 27	chr19:45690683-45690624	NM_001102352
A_73_110122	0.00724149	0.0337606	1.50739	down		Rep: nuclear factor I/X - Mus musculus, partial (90%) [TC407331]	XM_867293		chr7:13591952-13591893	XM_867293
A_73_P056651	0.00487952	0.0306666	11.5308	down		Bos taurus ATP-binding cassette, sub-family C (CFTR/MRP), member 4, mRNA (cDNA clone IMAGE:7944880), partial cds. [BC126635]	BC126635		chr12:73932414-73936529	XM_002707845
A_73_P071481	0.0226655	0.0414722	2.90492	down	SOX13	SRY (sex determining region Y)-box 13 [Source:HGNC Symbol;Acc:11192] [ENSBTAT00000010692]	XM_001255512	SRY (sex determining region Y)-box 13	chr16:1728746-1728805	XM_001255512
A_73_P103116	0.0211358	0.0410334	1.59585	down	IGF2	Bos taurus insulin-like growth factor 2 (somatomedin A) (IGF2), mRNA [NM_174087]	NM_174087	insulin-like growth factor 2 (somatomedin A)	chr29:50062572-50062631	NM_174087
A_73_P280271	0.0269299	0.0432298	1.70199	down	ITPK1	Bos taurus inositol-tetrakisphosphate 1-kinase (ITPK1), mRNA [NM_001192489]	NM_001192489	inositol-tetrakisphosphate 1-kinase	chr21:58198410-58198351	NM_001192489
A_73_P082821	0.049465	0.0498481	2.45373	down	EMILIN1	Bos taurus elastin microfibril interfacer 1 (EMILIN1), mRNA [NM_001192434]	NM_001192434	elastin microfibril interfacer 1	chr11:72540518-72540033	NM_001192434
A_73_109411	0.0336493	0.0454507	1.67796	down	NDRG4	Bos taurus NDRG family member 4 (NDRG4), mRNA [NM_001075695]	NM_001075695	NDRG family member 4	chr18:26383696-26383755	NM_001075695
A_73_P469223	0.00959869	0.0355726	1.52788	down	EHMT2	Bos taurus euchromatic histone-lysine N-methyltransferase 2 (EHMT2), mRNA [NM_001206263]	NM_001206263	euchromatic histone-lysine N-methyltransferase 2	chr23:27286349-27286408	NM_001206263
A_73_106395	0.0302135	0.0445459	1.90397	down		Rep: Uncharacterized protein CCDC57 - Homo sapiens (Human), partial (12%) [TC458755]	XM_002702226		chr19:51381631-51381690	XM_002702226
A_73_108688	0.0209424	0.0408446	13.908	down	CXCL3	Bos taurus chemokine (C-X-C motif) ligand 3 (CXCL3), mRNA [NM_001046513]	NM_001046513	chemokine (C-X-C motif) ligand 3	chr6:90812955-90813014	NM_001046513
A_73_P083971	0.0131093	0.0385179	1.572	down	IL27RA	Bos taurus interleukin 27 receptor, alpha (IL27RA), mRNA [NM_001098028]	NM_001098028	interleukin 27 receptor, alpha	chr7:12753481-12753327	NM_001098028
A_73_109981	0.00155135	0.0227477	3.22357	down	SLC22A20	Uncharacterized protein [Source:UniProtKB/TrEMBL;Acc:E1BB66] [ENSBTAT00000013515]	XM_604969	solute carrier family 22, member 20	chr29:44107917-44108179	XM_604969
A_73_P209367	0.0172578	0.0395568	1.52656	down	FHIT	Bos taurus fragile histidine triad gene (FHIT), mRNA [NM_001040646]	NM_001040646	fragile histidine triad gene	chr22:41319549-41319608	NM_001040646
A_73_109408	0.0340538	0.0455931	4.47189	down	SERPING1	Bos taurus serpin peptidase inhibitor, clade G (C1 inhibitor), member 1 (SERPING1), mRNA [NM_174821]	NM_174821	serpin peptidase inhibitor, clade G (C1 inhibitor), member 1	chr15:82172070-82172129	NM_174821
A_73_105308	0.0266608	0.0430822	1.50811	down		LB02621.CR_E24 GC_BGC-26 Bos taurus cDNA clone IMAGE:8217602, mRNA sequence [DV881915]	DV881915		chr11:106224372-106224234	XM_002691714
A_73_P037641	0.0161711	0.039183	1.67544	down	CCR9	Bos taurus chemokine (C-C motif) receptor 9 (CCR9), mRNA [NM_001098068]	NM_001098068	chemokine (C-C motif) receptor 9	chr22:54041995-54041936	NM_001098068
A_73_P067086	0.0415005	0.0477947	2.06901	down	CDH11	Bos taurus cadherin 11, type 2, OB-cadherin (osteoblast) (CDH11), mRNA [NM_001081624]	NM_001081624	cadherin 11, type 2, OB-cadherin (osteoblast)	chr18:32829088-32829029	NM_001081624
A_73_119030	0.0431449	0.0482485	1.50437	down	GADD45A	Bos taurus growth arrest and DNA-damage-inducible, alpha (GADD45A), mRNA [NM_001034247]	NM_001034247	growth arrest and DNA-damage-inducible, alpha	chr3:77972392-77972333	NM_001034247
A_73_P043871	0.00485455	0.0306666	2.15611	down	C15H11orf49	Bos taurus chromosome 15 open reading frame, human C11orf49 (C15H11orf49), mRNA [NM_001038037]	NM_001038037	chromosome 15 open reading frame, human C11orf49	chr15:78247227-78248947	NM_001038037
A_73_106446	0.0307025	0.0447498	2.09661	down	WHAMM	Bos taurus WAS protein homolog associated with actin, golgi membranes and microtubules (WHAMM), mRNA [NM_001191456]	NM_001191456	WAS protein homolog associated with actin, golgi membranes and microtubules	chr21:23564060-23564119	NM_001191456
A_73_P061531	0.0223216	0.0412486	1.79783	down	NRXN2	Bos taurus neurexin 2 (NRXN2), mRNA [NM_001192922]	NM_001192922	neurexin 2	chr29:43477502-43477443	NM_001192922
A_73_P464311	0.0481927	0.0495833	1.50418	down	MRPL28	Bos taurus mitochondrial ribosomal protein L28 (MRPL28), nuclear gene encoding mitochondrial protein, mRNA [NM_001045996]	NM_001045996	mitochondrial ribosomal protein L28	chr25:363831-363224	NM_001045996
A_73_P317791	0.0213426	0.0410334	1.74835	down	JUN	Bos taurus jun proto-oncogene (JUN), mRNA [NM_001077827]	NM_001077827	jun proto-oncogene	chr3:87842939-87842998	NM_001077827
A_73_P120836	0.0339965	0.0455931	6.01033	down	CDC37L1	Hw_Fat_41_050806_F06 Bos taurus CF-24-HW fat cDNA library Bos taurus cDNA, mRNA sequence [DV780771]	DV780771	cell division cycle 37 homolog (S. cerevisiae)-like 1
A_73_P074021	0.00187678	0.0236639	1.51644	down	CDC25B	Bos taurus cell division cycle 25 homolog B (S. pombe) (CDC25B), mRNA [NM_001191415]	NM_001191415	cell division cycle 25 homolog B (S. pombe)	chr13:51856288-51856229	NM_001191415
A_73_116465	0.00768003	0.0342567	1.72451	down	FIS1	Bos taurus fission 1 (mitochondrial outer membrane) homolog (S. cerevisiae) (FIS1), nuclear gene encoding mitochondrial protein, mRNA [NM_001034784]	NM_001034784	fission 1 (mitochondrial outer membrane) homolog (S. cerevisiae)	chr25:36037935-36037994	NM_001034784
A_73_P204107	0.031778	0.0450857	1.79205	down	BMF	LB02964.CR_I17 GC_BGC-29 Bos taurus cDNA clone IMAGE:8476699, mRNA sequence [EE358840]	EE358840	Bcl2 modifying factor	chr10:35856378-35856319
A_73_P047636	0.029112	0.0440243	1.94251	down	NFKBIE	Bos taurus nuclear factor of kappa light polypeptide gene enhancer in B-cells inhibitor, epsilon (NFKBIE), mRNA [NM_001130746]	NM_001130746	nuclear factor of kappa light polypeptide gene enhancer in B-cells inhibitor, epsilon	chr23:17879994-17879935	NM_001130746
A_73_104845	0.049955	0.0499795	2.65748	down	RND2	Bos taurus Rho family GTPase 2 (RND2), mRNA [NM_001192266]	NM_001192266	Rho family GTPase 2	chr19:43698919-43698978	NM_001192266
A_73_P405451	0.0262537	0.0430154	1.77032	down	RNASET2	Bos taurus ribonuclease T2 (RNASET2), mRNA [NM_001206337]	NM_001206337	ribonuclease T2	chr9:103276713-103276654	NM_001206337
A_73_104000	0.0439705	0.0484757	1.7294	down		LB03030.CR_F22 GC_BGC-30 Bos taurus cDNA clone IMAGE:8143512, mRNA sequence [EE371282]	EE371282		chr16:43832063-43832122	XM_003587070
A_73_P265676	0.0129944	0.0385179	2.12487	down	TAF6L	Bos taurus TAF6-like RNA polymerase II, p300/CBP-associated factor (PCAF)-associated factor, 65kDa (TAF6L), mRNA [NM_001206533]	NM_001206533	TAF6-like RNA polymerase II, p300/CBP-associated factor (PCAF)-associated factor, 65kDa	chr29:41787335-41787520	NM_001206533
A_73_P127701	0.0217804	0.0411482	1.55842	down		LB03415.CR_P18 GC_BGC-34 Bos taurus cDNA clone IMAGE:8659268 5', mRNA sequence [EV665011]	EV665011		chr23:25585370-25585311
A_73_104056	0.00832814	0.0347062	3.78095	down	MGLL	Bos taurus monoglyceride lipase (MGLL), mRNA [NM_001206681]	NM_001206681	monoglyceride lipase	chr22:60495677-60495736	NM_001206681
A_73_P412566	0.0305983	0.0447152	2.44125	down	COL18A1	Bos taurus collagen, type XVIII, alpha 1 (COL18A1), mRNA [NM_001083388]	NM_001083388	collagen, type XVIII, alpha 1	chr1:147039668-147040597	NM_001083388
A_73_P234857	0.0130098	0.0385179	1.83126	down	DIRAS3	Bos taurus DIRAS family, GTP-binding RAS-like 3 (DIRAS3), mRNA [NM_001034215]	NM_001034215	DIRAS family, GTP-binding RAS-like 3	chr3:77573157-77573216	NM_001034215
A_73_P341961	0.0390225	0.0473183	1.67455	down	GFI1B	Bos taurus growth factor independent 1B transcription repressor (GFI1B), mRNA [NM_001192920]	NM_001192920	growth factor independent 1B transcription repressor	chr11:103047311-103047370	NM_001192920
A_73_P269341	0.000763	0.0194674	15.4705	down	IFI27	Bos taurus putative ISG12(a) protein (IFI27), mRNA [NM_001038050]	NM_001038050	putative ISG12(a) protein	chr21:59331523-59331582	NM_001038050
A_73_P110031	0.0130909	0.0385179	2.53359	down	MMP1	Bos taurus matrix metallopeptidase 1 (interstitial collagenase) (MMP1), mRNA [NM_174112]	NM_174112	matrix metallopeptidase 1 (interstitial collagenase)	chr15:6141250-6141309	NM_174112
A_73_P058836	0.0171454	0.0395568	2.96383	down	KPNA7	Bos taurus karyopherin alpha 7 (importin alpha 8) (KPNA7), mRNA [NM_001163947]	NM_001163947	karyopherin alpha 7 (importin alpha 8)	chr25:37691628-37691687	NM_001163947
A_73_P114981	0.012421	0.0378883	1.60493	down		zinc finger RNA binding protein 2 [Source:HGNC Symbol;Acc:29189] [ENSBTAT00000001004]	XM_870714		chr7:21404845-21404904	XM_870714
A_73_P041866	0.0126758	0.0380647	3.7592	down	EMID1	Bos taurus EMI domain containing 1 (EMID1), mRNA [NM_001101867]	NM_001101867	EMI domain containing 1	chr17:70683786-70683845	NM_001101867
A_73_P286796	0.0266679	0.0430822	1.99789	down		Rep: peroxidasin homolog - Canis familiaris, partial (14%) [TC465130]	XM_002683948		chrUn_GJ058435:35620-34990	XM_002683948
A_73_P045901	0.0424937	0.0480274	1.58054	down	GGA1	Bos taurus golgi-associated, gamma adaptin ear containing, ARF binding protein 1 (GGA1), mRNA [NM_001035408]	NM_001035408	golgi-associated, gamma adaptin ear containing, ARF binding protein 1	chr5:109972330-109972389	NM_001035408
A_73_P097116	0.0121643	0.0377945	3.58948	down		pericentrin [Source:HGNC Symbol;Acc:16068] [ENSBTAT00000029328]	XM_588069		chr1:147784911-147784970	XM_588069
A_73_101140	0.0265378	0.0430691	1.80407	down		Rep: Uncharacterized protein C9orf116 - Homo sapiens (Human), complete [TC422471]			chr11:106456979-106457038
A_73_P395521	0.000317	0.0178726	2.21023	down	TSPAN4	Bos taurus tetraspanin 4 (TSPAN4), mRNA [NM_001101852]	NM_001101852	tetraspanin 4	chr29:50563186-50562294	NM_001101852
A_73_P439196	0.00888985	0.0351263	1.6291	down	CREB3	Bos taurus cAMP responsive element binding protein 3 (CREB3), mRNA [NM_174286]	NM_174286	cAMP responsive element binding protein 3	chr8:60315280-60315943	NM_174286
A_73_100662	0.0187511	0.039827	1.64668	down	LPXN	Bos taurus leupaxin (LPXN), mRNA [NM_001025082]	NM_001025082	leupaxin	chr15:83204530-83204471	NM_001025082
A_73_P046061	0.0449229	0.0486251	1.54735	down	UBQLN4	Bos taurus ubiquilin 4 (UBQLN4), mRNA [NM_001080295]	NM_001080295	ubiquilin 4	chr3:14773922-14773981	NM_001080295
A_73_P044446	0.0448146	0.0486251	1.92096	down	PDGFB	Bos taurus platelet-derived growth factor beta polypeptide (PDGFB), mRNA [NM_001017953]	NM_001017953	platelet-derived growth factor beta polypeptide	chr5:111180726-111180667	NM_001017953
A_73_P089871	0.0185243	0.0397356	2.67458	down	CD163L1	Bos taurus CD163 molecule-like 1 (CD163L1), mRNA [NM_176651]	NM_176651	CD163 molecule-like 1	chr5:103388006-103387947	NM_176651
A_73_P035866	0.0483237	0.0495833	1.68287	down	PNLIPRP2	Bos taurus pancreatic lipase-related protein 2 (PNLIPRP2), mRNA [NM_001105355]	NM_001105355	pancreatic lipase-related protein 2	chr26:37366129-37366188	NM_001105355
A_73_P091516	0.0143373	0.0385974	3.34927	down	WC1	hypothetical protein LOC751809 [Source:RefSeq peptide;Acc:NP_001137214] [ENSBTAT00000055884]	JN234377	WC1 isolate DV9	chr5:103187779-103187720	XM_003586138
A_73_114425	0.0451654	0.0486251	1.51598	down	IMP3	Bos taurus IMP3, U3 small nucleolar ribonucleoprotein, homolog (yeast) (IMP3), mRNA [NM_001079588]	NM_001079588	IMP3, U3 small nucleolar ribonucleoprotein, homolog (yeast)	chr21:33647457-33647516	NM_001079588
A_73_P118481	0.0157982	0.039183	1.57444	down	BEX2	Bos taurus brain expressed X-linked 2 (BEX2), mRNA [NM_001077087]	NM_001077087	brain expressed X-linked 2	chrX:57184892-57184833	NM_001077087
A_73_101376	0.023762	0.0419443	1.91974	down		Rep: LOC113230 protein - Homo sapiens (Human), partial (71%) [TC400707]	XM_589610		chr7:12725794-12725735	XM_589610
A_73_P069546	0.0320505	0.0451668	2.1349	down	SETD3	SET domain containing 3 [Source:HGNC Symbol;Acc:20493] [ENSBTAT00000024364]	BT026180	SET domain containing 3	chr21:66066533-66064798	XM_002696833
A_73_P284351	0.0176699	0.0396674	2.32433	down	ZNF771	Bos taurus zinc finger protein 771 (ZNF771), mRNA [NM_001113729]	NM_001113729	zinc finger protein 771	chr25:26840993-26847486	NM_001113729
A_73_P079266	0.0252141	0.0427077	2.00148	down		T cell receptor alpha variable 17 [Source:HGNC Symbol;Acc:12113] [ENSBTAT00000030008]	BC103456		chr10:25040853-25040912	XM_003584690
A_73_106199	0.0290281	0.0440055	1.59788	down	ZNHIT1	Bos taurus zinc finger, HIT-type containing 1 (ZNHIT1), mRNA [NM_001046185]	NM_001046185	zinc finger, HIT-type containing 1	chr25:36051176-36051012	NM_001046185
A_73_P079196	0.0160812	0.039183	2.22945	down		Bos taurus T cell receptor delta chain variable region precursor (BVd1.16) mRNA, partial cds. [U73383]	U73383		chr10:23978639-23978698
A_73_P164852	0.00587769	0.0317057	8.90664	down		C-type lectin domain family 9, member A [Source:HGNC Symbol;Acc:26705] [ENSBTAT00000012546]	FE004132		chr5:100329570-100329511	XM_868026
A_73_104885	0.0140238	0.0385974	1.61189	down	APIP	Bos taurus APAF1 interacting protein (APIP), mRNA [NM_001075352]	NM_001075352	APAF1 interacting protein	chr15:66207710-66207651	NM_001075352
A_73_P051436	0.00907767	0.0351493	1.56731	down	AES	Bos taurus amino-terminal enhancer of split (AES), mRNA [NM_001128497]	NM_001128497	amino-terminal enhancer of split	chr7:21983431-21983490	NM_001128497
A_73_P103326	0.0125445	0.0378883	1.8656	down	CFDP2	Bos taurus craniofacial development protein 2, mRNA (cDNA clone IMAGE:7987377), complete cds. [BC103160]	BC103160	craniofacial development protein 2	chr18:2784570-2784511
A_73_P146881	0.000256	0.0174316	5.85764	down		KECB08-124.g-T7 NVH bovine early embryo cDNA library KECB Bos taurus cDNA 3', mRNA sequence [DN844377]	DN844377		chr16:33149357-33149415
A_73_P067846	0.0491744	0.0498085	1.50797	down	ZC3H4	Bos taurus zinc finger CCCH-type containing 4 (ZC3H4), mRNA [NM_001205889]	NM_001205889	zinc finger CCCH-type containing 4	chr18:54552486-54552427	NM_001205889
A_73_P186527	0.0143777	0.0385974	2.31771	down	CENPV	centromere protein V [Source:HGNC Symbol;Acc:29920] [ENSBTAT00000065404]	DV798186	centromere protein V	chr19:33880763-33882067	XM_599321
A_73_P408012	0.00967622	0.0357303	1.74944	down	HDAC7	Bos taurus histone deacetylase 7 (HDAC7), mRNA [NM_001193141]	NM_001193141	histone deacetylase 7	chr5:32664486-32664545	NM_001193141
A_73_111828	0.0110632	0.0374277	1.59569	down	SLC25A22	Bos taurus solute carrier family 25 (mitochondrial carrier: glutamate), member 22 (SLC25A22), nuclear gene encoding mitochondrial protein, mRNA [NM_001075159]	NM_001075159	solute carrier family 25 (mitochondrial carrier: glutamate), member 22	chr29:50839609-50839668	NM_001075159
A_73_104067	0.0335239	0.0454252	1.80282	down	HCAR3	C0009514H05.P1KM13F KN510 M. bovis infected Bos taurus DC [FE020500]	FE020500	hydroxycarboxylic acid receptor 3	chr17:55054064-55054123	XM_002694482
A_73_P303836	0.0413516	0.0477332	1.63521	down	RABEPK	Bos taurus Rab9 effector protein with kelch motifs (RABEPK), mRNA [NM_001035399]	NM_001035399	Rab9 effector protein with kelch motifs	chr11:96111312-96113283	NM_001035399
A_73_103607	0.0293495	0.0441149	1.5786	down	NEDD4L	neural precursor cell expressed, developmentally down-regulated 4-like, E3 ubiquitin protein ligase [Source:HGNC Symbol;Acc:7728] [ENSBTAT00000018334]	BC108125	neural precursor cell expressed, developmentally down-regulated 4-like	chr24:58053856-58053914	XM_587080
A_73_P379376	0.00288289	0.0272148	1.99161	down	GADD45B	Bos taurus growth arrest and DNA-damage-inducible, beta (GADD45B), mRNA [NM_001040604]	NM_001040604	growth arrest and DNA-damage-inducible, beta	chr7:22412603-22412544	NM_001040604
A_73_105533	0.0154611	0.0390737	1.76726	down	MYO15A	myosin XVA [Source:HGNC Symbol;Acc:7594] [ENSBTAT00000035016]	XM_001250694	myosin XVA	chr19:35049502-35049443	XM_002707762
A_73_P080766	0.00510827	0.0311376	2.1168	down	C10H14orf102	Bos taurus chromosome 10 open reading frame, human C14orf102 (C10H14orf102), mRNA [NM_001206507]	NM_001206507	chromosome 10 open reading frame, human C14orf102	chr10:102964248-102964189	NM_001206507
A_73_P048746	0.0387453	0.0471667	2.01617	down		IKAROS family zinc finger 2 (Helios) [Source:UniProtKB/TrEMBL;Acc:A0JNA9] [ENSBTAT00000035854]	BC126590		chr2:101562716-101562657
A_73_P500528	0.000646	0.0181226	2.06834	down	TRIB1	Bos taurus tribbles homolog 1 (Drosophila) (TRIB1), mRNA [NM_001101105]	NM_001101105	tribbles homolog 1 (Drosophila)	chr14:16355297-16355240	NM_001101105
A_73_118541	0.00552957	0.0314574	2.51658	down	SSPO	Bos taurus SCO-spondin homolog (Bos taurus) (SSPO), mRNA [NM_174706]	NM_174706	SCO-spondin homolog (Bos taurus)	chr4:113490687-113490745	NM_174706
A_73_P406121	0.0106559	0.0368352	1.64004	down	HPX	Bos taurus hemopexin (HPX), mRNA [NM_001034612]	NM_001034612	hemopexin	chr15:47229741-47230062	NM_001034612
A_73_104341	0.000553	0.0181226	3.46759	down	HOMER2	Bos taurus homer homolog 2 (Drosophila) (HOMER2), mRNA [NM_001075467]	NM_001075467	homer homolog 2 (Drosophila)	chr21:23577917-23577858	NM_001075467
A_73_116438	0.00310713	0.0275187	2.0947	down	GADD45B	Bos taurus growth arrest and DNA-damage-inducible, beta (GADD45B), mRNA [NM_001040604]	NM_001040604	growth arrest and DNA-damage-inducible, beta	chr7:22412073-22412014	NM_001040604
A_73_121092	0.00846621	0.0349252	1.50847	down	EPN1	Bos taurus epsin 1 (EPN1), mRNA [NM_001038670]	NM_001038670	epsin 1	chr18:62317166-62317107	NM_001038670
A_73_P051136	0.00112146	0.0206809	1.57328	down	TAP2	Bos taurus transporter 2, ATP-binding cassette, sub-family B (MDR/TAP) (TAP2), mRNA [NM_174222]	NM_174222	transporter 2, ATP-binding cassette, sub-family B (MDR/TAP)	chr23:7079799-7079740	NM_174222
A_73_P447346	0.0448844	0.0486251	1.56911	down	TMED1	Bos taurus transmembrane emp24 protein transport domain containing 1 (TMED1), mRNA [NM_001038563]	NM_001038563	transmembrane emp24 protein transport domain containing 1	chr7:16526239-16526180	NM_001038563
A_73_117245	0.0391608	0.0473454	2.09938	down		Rep: Splicing factor, arginine/serine-rich 130 (Serine-arginine-rich- splicing regulatory protein 130) (SRrp130) (SR-rich protein) (SR- related protein). - Canis familiaris, partial (16%) [TC489745]			chr13:066620847-066620788
A_73_P171732	0.0209334	0.0408446	1.73693	down	PTRF	Bos taurus polymerase I and transcript release factor (PTRF), transcript variant 1, mRNA [NM_001081731]	NM_001081731	polymerase I and transcript release factor	chr19:043154176-043154124	NM_001081731
A_73_101382	0.0185669	0.0397356	1.55115	down	PFDN4	Bos taurus prefoldin subunit 4 (PFDN4), mRNA [NM_001038540]	NM_001038540	prefoldin subunit 4	chr13:82402756-82402815	NM_001038540
A_73_P298131	0.0423299	0.0480274	1.89291	down	GAL3ST3	Bos taurus galactose-3-O-sulfotransferase 3 (GAL3ST3), mRNA [NM_001075840]	NM_001075840	galactose-3-O-sulfotransferase 3	chr29:44796963-44796904	NM_001075840
A_73_115885	0.0490595	0.0498085	2.04398	down	SPEG	Bos taurus SPEG complex locus, mRNA (cDNA clone IMAGE:8085922), partial cds. [BC113258]	BC113258	SPEG complex locus	chr2:108120523-108120582
A_73_P212957	0.0477314	0.0494527	1.98129	down	DBNDD1	Bos taurus dysbindin (dystrobrevin binding protein 1) domain containing 1 (DBNDD1), mRNA [NM_001099005]	NM_001099005	dysbindin (dystrobrevin binding protein 1) domain containing 1	chr18:14817825-14817766	NM_001099005
A_73_P292681	0.023312	0.0418555	1.68014	down	MFAP2	Bos taurus microfibrillar-associated protein 2 (MFAP2), mRNA [NM_174388]	NM_174388	microfibrillar-associated protein 2	chr2:136191337-136191506	NM_174388
A_73_111448	0.00126408	0.0213945	2.02338	down	PCSK2	Bos taurus proprotein convertase subtilisin/kexin type 2 (PCSK2), mRNA [NM_174413]	NM_174413	proprotein convertase subtilisin/kexin type 2	chr13:38051794-38051853	NM_174413
A_73_117841	0.013453	0.0385748	1.91274	down		Rep: Probable enoyl-CoA hydratase - Bordetella petrii, partial (5%) [TC410119]			chr5:57162537-57162478
A_73_P032761	0.0233775	0.0418555	1.60101	down	BEX2	Bos taurus brain expressed X-linked 2 (BEX2), mRNA [NM_001077087]	NM_001077087	brain expressed X-linked 2	chrX:57184813-57184754	NM_001077087
A_73_P164252	0.0176558	0.0396674	1.80645	down	C9H6orf58	chromosome 6 open reading frame 58 [Source:HGNC Symbol;Acc:20960] [ENSBTAT00000022806]	XM_610401	chromosome 9 open reading frame, human C6orf58	chr9:24028745-24028686	XM_002690057
A_73_P153776	0.0470312	0.0491997	1.7518	down		Rep: dTDP-4-dehydrorhamnose 3,5-epimerase - Sphingomonas wittichii (strain RW1 / DSM 6014 / JCM 10273), partial (7%) [TC459676]			chr21:37107593-37107534
A_73_P379036	0.0299583	0.0443764	1.59656	down	U2AF2	Bos taurus U2 small nuclear RNA auxiliary factor 2 (U2AF2), mRNA [NM_001075336]	NM_001075336	U2 small nuclear RNA auxiliary factor 2	chr18:62336369-62336069	NM_001075336
A_73_108770	0.00895298	0.0351263	2.09369	down	DUSP1	Bos taurus dual specificity phosphatase 1 (DUSP1), mRNA [NM_001046452]	NM_001046452	dual specificity phosphatase 1	chr20:4449314-4449255	NM_001046452
A_73_111889	0.0450451	0.0486251	2.05435	down	PRKG2	Bos taurus protein kinase, cGMP-dependent, type II (PRKG2), mRNA [NM_001144099]	NM_001144099	protein kinase, cGMP-dependent, type II	chr6:97665521-97654856	NM_001144099
A_73_120954	0.010697	0.0368352	1.71994	down		Hw_liver_25_050718_G08 Bos taurus CF-24-HW liver cDNA library Bos taurus cDNA, mRNA sequence [DV786746]	DV786746		chr7:5792129-5792188	XM_002688545
A_73_P109486	0.00151645	0.0227477	2.60298	down	AGRP	Bos taurus agouti related protein homolog (mouse) (AGRP), mRNA [NM_173983]	NM_173983	agouti related protein homolog (mouse)	chr18:35205962-35205903	NM_173983
A_73_P309666	0.0249972	0.0426791	1.72841	down	PCBP4	Bos taurus poly(rC) binding protein 4 (PCBP4), mRNA [NM_001075283]	NM_001075283	poly(rC) binding protein 4	chr22:49530165-49530658	NM_001075283
A_73_P169412	0.00709706	0.033759	6.72153	down		Rep: leukocyte immunoglobulin-like receptor, subfamily B, member 3 isoform 1 - Homo sapiens, partial (3%) [TC440719]	XM_002695423		chr18:63155199-63155258	XM_002695423
A_73_P466678	0.00297121	0.0273298	2.34985	down	AARS2	Bos taurus alanyl-tRNA synthetase 2, mitochondrial (putative) (AARS2), nuclear gene encoding mitochondrial protein, mRNA [NM_001191211]	NM_001191211	alanyl-tRNA synthetase 2, mitochondrial (putative)	chr23:17670715-17670656	NM_001191211
A_73_P058691	0.0220311	0.0411854	1.75241	down	UPK3BL	Bos taurus uroplakin 3B-like (UPK3BL), mRNA [NM_001168011]	NM_001168011	uroplakin 3B-like	chr25:35039103-35039162	NM_001168011
A_73_111477	0.0400404	0.0474259	1.55534	down	FAM213B	Bos taurus chromosome 16 open reading frame, human C1orf93 (FAM213B), mRNA [NM_001040598]	NM_001040598	chromosome 16 open reading frame, human C1orf93	chr16:51554595-51554243	NM_001040598
A_73_P327121	0.01204	0.0377945	2.02733	down	DDIT4	Bos taurus DNA-damage-inducible transcript 4 (DDIT4), mRNA [NM_001075922]	NM_001075922	DNA-damage-inducible transcript 4	chr28:28485060-28485119	NM_001075922
A_73_P038551	0.0138824	0.0385974	1.90437	down	EGR1	Bos taurus early growth response 1 (EGR1), mRNA [NM_001045875]	NM_001045875	early growth response 1	chr7:51441615-51441674	NM_001045875
A_73_P066401	0.0203789	0.0405028	5.01227	down	RBFOX3	Bos taurus RNA binding protein, fox-1 homolog (C. elegans) 3 (RBFOX3), mRNA [NM_001075537]	NM_001075537	RNA binding protein, fox-1 homolog (C. elegans) 3	chr19:53946428-53947405	NM_001075537
A_73_P048486	0.00785462	0.0343292	2.86023	down	RAD9A	Bos taurus RAD9 homolog A (S. pombe) (RAD9A), mRNA [NM_001014848]	NM_001014848	RAD9 homolog A (S. pombe)	chr29:45936964-45937023	NM_001014848
A_73_105830	0.00150022	0.0227477	1.67372	down	PKDCC	Bos taurus protein kinase domain containing, cytoplasmic homolog (mouse) (PKDCC), mRNA [NM_001206721]	NM_001206721	protein kinase domain containing, cytoplasmic homolog (mouse)	chr11:24539904-24539963	NM_001206721
A_73_P132921	0.032722	0.0451668	1.62666	down	CNKSR1	Bos taurus connector enhancer of kinase suppressor of Ras 1 (CNKSR1), mRNA [NM_001193165]	NM_001193165	connector enhancer of kinase suppressor of Ras 1	chr2:127504176-127504235	NM_001193165
A_73_P031451	0.0428458	0.0481515	1.80619	down	MAPK15	Bos taurus mitogen-activated protein kinase 15 (MAPK15), mRNA [NM_001046110]	NM_001046110	mitogen-activated protein kinase 15	chr14:2235098-2235039	NM_001046110
A_73_103516	0.048352	0.0495833	1.97302	down		Rep: PP4377 - Homo sapiens (Human), partial (66%) [TC417834]			chr11:2784164-2784105
A_73_106079	0.00929112	0.0351493	6.20292	down	CXCL6	Bos taurus chemokine (C-X-C motif) ligand 6 (granulocyte chemotactic protein 2) (CXCL6), mRNA [NM_174300]	NM_174300	chemokine (C-X-C motif) ligand 6 (granulocyte chemotactic protein 2)	chr6:90648017-90648076	NM_174300
A_73_P107221	0.0162958	0.039183	1.63241	down	HAND1	Bos taurus heart and neural crest derivatives expressed 1 (HAND1), mRNA [NM_001075761]	NM_001075761	heart and neural crest derivatives expressed 1	chr7:67718286-67718432	NM_001075761
A_73_105482	0.04306	0.0482236	2.69562	down		Rep: High affinity branched-chain amino acid ABC transporter, permease protein - Campylobacter jejuni subsp. jejuni serotype O:23/36 (strain 81-176), partial (5%) [TC402437]			chr1:77613941-77614000
A_73_P285946	0.0428983	0.0481839	1.67285	down	ASPSCR1	Bos taurus alveolar soft part sarcoma chromosome region, candidate 1 (ASPSCR1), mRNA [NM_001104980]	NM_001104980	alveolar soft part sarcoma chromosome region, candidate 1	chr19:51513755-51513814	NM_001104980
A_73_P413516	0.0411073	0.0477209	1.56566	down	NOXA1	Bos taurus NADPH oxidase activator 1 (NOXA1), mRNA [NM_001102075]	NM_001102075	NADPH oxidase activator 1	chr11:105702630-105702581	NM_001102075
A_73_P140461	0.0329284	0.0451668	2.40991	down		Rep: ProSAPiP1 protein - Rattus norvegicus, partial (12%) [TC459795]			chr8:67858070-67858011
A_73_P493593	0.0142678	0.0385974	1.97474	down	MICALL1	Bos taurus MICAL-like 1 (MICALL1), mRNA [NM_001193066]	NM_001193066	MICAL-like 1	chr5:110233568-110233627	NM_001193066
A_73_103648	0.0246874	0.0424617	2.36507	down	OR2V2	GB	XM_585959	olfactory receptor, family 2, subfamily V, member 2	chr7:41662848-41662907	XM_585959
A_73_109097	0.0171222	0.0395568	2.72021	down		Rep: Taste receptor type 2 - Bos taurus (Bovine), partial (26%) [TC398149]			chr3:33821287-33821228
A_73_117791	0.00175941	0.0234818	6.16767	down		Rep: Peroxidasin homolog - Homo sapiens (Human), partial (96%) [TC403550]	XM_593953		chrUn_GJ058435:23810-23751	XM_593953
A_73_115129	0.0122305	0.0378336	1.50725	down	MRPL43	Bos taurus mitochondrial ribosomal protein L43 (MRPL43), nuclear gene encoding mitochondrial protein, mRNA [NM_174563]	NM_174563	mitochondrial ribosomal protein L43	chr26:21691611-21691574	NM_174563
A_73_P053091	0.0415238	0.0477947	1.87716	down	AKR1B1	Bos taurus aldo-keto reductase family 1, member B1 (aldose reductase) (AKR1B1), mRNA [NM_001012519]	NM_001012519	aldo-keto reductase family 1, member B1 (aldose reductase)	chr4:99022245-99022186	NM_001012519
A_73_P180647	0.0352114	0.0460676	1.56607	down		1366429 MARC 7BOV Bos taurus cDNA 3', mRNA sequence [DN533541]	DN533541		chr18:25294771-25294830
A_73_P050826	0.00155502	0.0227477	1.9954	down	CPSF4	Bos taurus cleavage and polyadenylation specific factor 4, 30kDa (CPSF4), mRNA [NM_173942]	NM_173942	cleavage and polyadenylation specific factor 4, 30kDa	chr25:37500765-37500707	NM_173942
A_73_P111071	0.00126774	0.0213945	3.82451	down	ATG7	Bos taurus autophagy related 7 (ATG7), transcript variant 2, mRNA [NM_001083795]	NM_001083795	autophagy related 7	chr22:56104728-56104787	NM_001083795
A_73_P283951	0.0213509	0.0410334	1.68079	down	WDR6	Bos taurus WD repeat domain 6 (WDR6), mRNA [NM_001105623]	NM_001105623	WD repeat domain 6	chr22:51549097-51549038	NM_001105623
A_73_P149356	0.0447183	0.0486199	3.71767	down	AURKC	Bos taurus aurora kinase C (AURKC), mRNA [NM_001193195]	NM_001193195	aurora kinase C	chr18:64601779-64602004	NM_001193195
A_73_P088851	0.0143718	0.0385974	5.89211	down		Uncharacterized protein [Source:UniProtKB/TrEMBL;Acc:F1MGN3] [ENSBTAT00000052624]	DQ179593		chr4:83310871-83317921	XM_003585993
A_73_P362366	0.00491086	0.0306666	2.0321	down	FAM105A	Bos taurus family with sequence similarity 105, member A (FAM105A), mRNA [NM_001102171]	NM_001102171	family with sequence similarity 105, member A	chr20:58634920-58634861	NM_001102171
A_73_P077666	0.00896221	0.0351263	3.50882	down	ATP4B	Bos taurus ATPase, H+/K+ exchanging, beta polypeptide (ATP4B), mRNA [NM_001206140]	NM_001206140	ATPase, H+/K+ exchanging, beta polypeptide	chr12:90761118-90760347	NM_001206140
A_73_P333671	0.0490993	0.0498085	1.84377	down	PYCR1	Bos taurus pyrroline-5-carboxylate reductase 1 (PYCR1), mRNA [NM_001014957]	NM_001014957	pyrroline-5-carboxylate reductase 1	chr19:51569056-51569115	NM_001014957
A_73_111059	0.0437424	0.0484757	1.71288	down	TBC1D22B	Bos taurus TBC1 domain family, member 22B (TBC1D22B), mRNA [NM_001099148]	NM_001099148	TBC1 domain family, member 22B	chr23:11205701-11205760	NM_001099148
A_73_P093616	0.016357	0.039183	1.53638	down	LOC527415	Uncharacterized protein [Source:UniProtKB/TrEMBL;Acc:F1MKG8] [ENSBTAT00000055300]	XM_002686524	olfactory receptor, family 2, subfamily A, member 5-like	chr3:103608515-103608574	XM_002686524
A_73_114858	0.00804787	0.0345035	1.65085	down		pleckstrin homology domain containing, family N member 1 [Source:HGNC Symbol;Acc:25284] [ENSBTAT00000019320]	XM_598312		chr16:52748764-52748705	XM_598312
A_73_P065141	0.013449	0.0385748	1.83624	down	ITGAE	Uncharacterized protein [Source:UniProtKB/TrEMBL;Acc:E1BFX5] [ENSBTAT00000020307]	BC151636	integrin, alpha E (antigen CD103, human mucosal lymphocyte antigen 1; alpha polypeptide)	chr19:25004177-25004118	XM_001788129
A_73_P265476	0.00225695	0.0247433	1.7344	down	GPT	Bos taurus glutamic-pyruvate transaminase (alanine aminotransferase) (GPT), mRNA [NM_001083740]	NM_001083740	glutamic-pyruvate transaminase (alanine aminotransferase)	chr14:1624285-1624156	NM_001083740
A_73_113376	0.0178845	0.0397356	1.62597	down	CHPF	Bos taurus chondroitin polymerizing factor (CHPF), mRNA [NM_001205751]	NM_001205751	chondroitin polymerizing factor	chr2:108192028-108191969	NM_001205751
A_73_P113266	0.0215083	0.0410334	2.35918	down	CEACAM1	Bos taurus carcinoembryonic antigen-related cell adhesion molecule 1 (biliary glycoprotein) (CEACAM1), mRNA [NM_205788]	NM_205788	carcinoembryonic antigen-related cell adhesion molecule 1 (biliary glycoprotein)	chr18:51144474-51144533	NM_205788
A_73_P251856	0.0176969	0.0396674	2.15583	down	KRT19	Bos taurus keratin 19 (KRT19), mRNA [NM_001015600]	NM_001015600	keratin 19	chr19:42366906-42366847	NM_001015600
A_73_P052021	0.0155224	0.0391379	2.81838	down	CXCR7	Bos taurus chemokine (C-X-C motif) receptor 7 (CXCR7), mRNA [NM_001098381]	NM_001098381	chemokine (C-X-C motif) receptor 7	chr3:116662403-116662462	NM_001098381
A_73_P089646	0.0393507	0.0474259	1.78151	down	AGAP3	PREDICTED: Bos taurus ArfGAP with GTPase domain, ankyrin repeat and PH domain 3 (AGAP3), mRNA [XM_868297]	XM_868297	ArfGAP with GTPase domain, ankyrin repeat and PH domain 3	chr4:114515845-114515999	XM_868297
A_73_P399376	0.0485118	0.0496547	2.63465	down	LRRC8A	Bos taurus leucine rich repeat containing 8 family, member A (LRRC8A), mRNA [NM_001076807]	NM_001076807	leucine rich repeat containing 8 family, member A	chr11:99430659-99430718	NM_001076807
A_73_102507	0.000441	0.0181226	2.59604	down	NFKBIA	Bos taurus nuclear factor of kappa light polypeptide gene enhancer in B-cells inhibitor, alpha (NFKBIA), mRNA [NM_001045868]	NM_001045868	nuclear factor of kappa light polypeptide gene enhancer in B-cells inhibitor, alpha	chr21:46065676-46065617	NM_001045868
A_73_P112641	0.025725	0.0429069	2.09499	down	MGC126945	Bos taurus uncharacterized protein MGC126945 (MGC126945), mRNA [NM_001076983]	NM_001076983	uncharacterized protein MGC126945	chr23:027600521-027600580	NM_001076983
A_73_P045356	0.0223413	0.0412486	1.5737	down	EGFL7	Bos taurus EGF-like-domain, multiple 7 (EGFL7), mRNA [NM_001078038]	NM_001078038	EGF-like-domain, multiple 7	chr11:104133487-104133541	NM_001078038
A_73_P088856	0.0346028	0.0457847	2.66116	down		Uncharacterized protein [Source:UniProtKB/TrEMBL;Acc:F1MGN3] [ENSBTAT00000052624]	DQ179593		chr4:83310815-83310874	XM_003585993
A_73_P430576	0.00608596	0.0322331	1.9433	down	C17H22orf13	Bos taurus chromosome 17 open reading frame, human C22orf13 (C17H22orf13), mRNA [NM_001098044]	NM_001098044	chromosome 17 open reading frame, human C22orf13	chr17:73493455-73495328	NM_001098044
A_73_P091471	0.032148	0.0451668	3.30648	down		Uncharacterized protein [Source:UniProtKB/TrEMBL;Acc:F1N5I7] [ENSBTAT00000065821]	JN234377		chr5:102518704-102518763	XM_002687826
A_73_107788	0.0365159	0.0465453	1.98418	down	ARHGEF10	PREDICTED: Bos taurus Rho guanine nucleotide exchange factor 10 (ARHGEF10), miscRNA [XR_084089]	XR_084089	Rho guanine nucleotide exchange factor 10	chr27:265997-266056	XR_083414
A_73_P067431	0.0125359	0.0378883	1.54551	down	COX7A1	Bos taurus cytochrome c oxidase subunit VIIa polypeptide 1 (muscle) (COX7A1), nuclear gene encoding mitochondrial protein, mRNA [NM_176674]	NM_176674	cytochrome c oxidase subunit VIIa polypeptide 1 (muscle)	chr18:46995066-46995007	NM_176674
A_73_120777	0.00570023	0.0315179	1.7182	down	RND1	Bos taurus Rho family GTPase 1 (RND1), mRNA [NM_001046016]	NM_001046016	Rho family GTPase 1	chr5:31097470-31097529	NM_001046016
A_73_P048491	0.0381856	0.0469164	1.5802	down	DNAJB5	Bos taurus DnaJ (Hsp40) homolog, subfamily B, member 5 (DNAJB5), mRNA [NM_001014959]	NM_001014959	DnaJ (Hsp40) homolog, subfamily B, member 5	chr8:59695718-59695777	NM_001014959
A_73_P111676	0.0261062	0.0430154	1.66864	down	NDRG4	Bos taurus NDRG family member 4 (NDRG4), mRNA [NM_001075695]	NM_001075695	NDRG family member 4	chr18:26383683-26383742	NM_001075695
A_73_P091546	0.0149361	0.0387482	3.67063	down		Bos taurus WC1-10 transmembrane protein (WC1-10) mRNA, complete cds. [JQ900628]	JQ900628		chr5:103053463-103053404	XM_002704453
A_73_116101	0.00143432	0.0225417	1.84612	down	UQCRFS1	Bos taurus ubiquinol-cytochrome c reductase, Rieske iron-sulfur polypeptide 1 (UQCRFS1), nuclear gene encoding mitochondrial protein, mRNA [NM_174813]	NM_174813	ubiquinol-cytochrome c reductase, Rieske iron-sulfur polypeptide 1	chr18:1021363-1021305	NM_174813
A_73_107607	0.00821611	0.0346638	3.85925	down	PPP1R15A	Bos taurus protein phosphatase 1, regulatory subunit 15A (PPP1R15A), mRNA [NM_001046178]	NM_001046178	protein phosphatase 1, regulatory subunit 15A	chr18:55929227-55929286	NM_001046178
A_73_P435086	0.0397902	0.0474259	1.54541	down	BID	Bos taurus BH3 interacting domain death agonist (BID), mRNA [NM_001075446]	NM_001075446	BH3 interacting domain death agonist	chr5:109644749-109642878	NM_001075446
A_73_P047311	0.0247914	0.0424617	1.63584	down	UBE2M	Bos taurus ubiquitin-conjugating enzyme E2M (UBE2M), mRNA [NM_001083503]	NM_001083503	ubiquitin-conjugating enzyme E2M	chr18:65964749-65964589	NM_001083503
A_73_118493	0.00300831	0.027424	2.03437	down		Rep: Reticulon-4 receptor precursor - Macaca fascicularis (Crab eating macaque) (Cynomolgus monkey), partial (26%) [TC442066]	XM_002694660		chr17:75103115-75103056	XM_002694660
A_73_P081216	0.0114781	0.0374277	1.7608	down		Uncharacterized protein [Source:UniProtKB/TrEMBL;Acc:F1MJ31] [ENSBTAT00000013345]	XM_002690132		chr9:41126152-41126211	XM_002690132
A_73_116584	0.000712	0.0193598	1.69165	down		Rep: MRPL12 protein - Bos taurus (Bovine), partial (32%) [TC483965]			chr19:051727350-051727292
A_73_112808	0.0284054	0.0435953	2.15978	down	PPAP2C	Bos taurus phosphatidic acid phosphatase type 2C (PPAP2C), mRNA [NM_001045890]	NM_001045890	phosphatidic acid phosphatase type 2C	chr7:44591422-44591363	NM_001045890
A_73_P392766	0.00516758	0.0312729	1.57138	down	RAB40C	Bos taurus RAB40C, member RAS oncogene family (RAB40C), mRNA [NM_001081545]	NM_001081545	RAB40C, member RAS oncogene family	chr25:537857-537916	NM_001081545
A_73_P112061	0.0171459	0.0395568	2.31603	down		C0009508I13.P1KM13F KN510 Bos taurus uninfected DC [FE016419]	FE016419		chr10:23972438-23972497
A_73_P092826	0.0459602	0.0489114	1.86261	down	C3H1orf194	chromosome 1 open reading frame 194 [Source:HGNC Symbol;Acc:32331] [ENSBTAT00000033568]	BC149684	chromosome 3 open reading frame, human C1orf194	chr3:34392799-34392858	XM_002686155
A_73_P419681	0.0378863	0.0467603	1.6169	down	GLTPD1	Bos taurus glycolipid transfer protein domain containing 1 (GLTPD1), mRNA [NM_001075182]	NM_001075182	glycolipid transfer protein domain containing 1	chr16:52574146-52574087	NM_001075182
A_73_P318466	0.038465	0.0471218	1.6697	down	TMEM106C	Bos taurus transmembrane protein 106C (TMEM106C), mRNA [NM_001034461]	NM_001034461	transmembrane protein 106C	chr5:32489301-32489242	NM_001034461
A_73_P090631	0.0310375	0.04496	1.74674	down	2014-03-09	membrane-associated ring finger (C3HC4) 9 [Source:HGNC Symbol;Acc:25139] [ENSBTAT00000022483]	DN536118	membrane-associated RING-CH protein IX-like	chr5:56032701-56032642	XM_003582222
A_73_P063851	0.0188737	0.039827	1.90037	down	FBLN2	PREDICTED: Bos taurus fibulin 2 (FBLN2), mRNA [XM_589271]	XM_589271	fibulin 2	chr22:58990349-58990285	XM_589271
A_73_P209187	0.0315026	0.04496	1.83348	down	CCDC106	Bos taurus coiled-coil domain containing 106 (CCDC106), mRNA [NM_001080334]	NM_001080334	coiled-coil domain containing 106	chr18:62342131-62342072	NM_001080334
A_73_115909	0.0139025	0.0385974	1.89612	down	STARD10	Bos taurus StAR-related lipid transfer (START) domain containing 10 (STARD10), mRNA [NM_001192379]	NM_001192379	StAR-related lipid transfer (START) domain containing 10	chr15:53087949-53087890	NM_001192379
A_73_P312061	0.0186471	0.039827	2.88481	down	TEAD3	Uncharacterized protein [Source:UniProtKB/TrEMBL;Acc:F1MMU6] [ENSBTAT00000025965]	BC133523	TEA domain family member 3	chr23:9399260-9399201	XM_002697210
A_73_106166	0.0100795	0.0361729	1.91389	down	CCL19	Bos taurus chemokine (C-C motif) ligand 19 (CCL19), mRNA [NM_001034345]	NM_001034345	chemokine (C-C motif) ligand 19	chr8:77394916-77394857	NM_001034345
A_73_P056571	0.00872615	0.0351263	4.66805	down	EMR3	egf-like module containing, mucin-like, hormone receptor-like 3 [Source:HGNC Symbol;Acc:23647] [ENSBTAT00000003821]	XR_083707	EGF-like module-containing mucin-like hormone receptor-like 3-like	chr7:12265777-12265836	XR_083334
A_73_114631	0.022316	0.0412486	2.07308	down	BDH2	Bos taurus 3-hydroxybutyrate dehydrogenase, type 2 (BDH2), mRNA [NM_001034488]	NM_001034488	3-hydroxybutyrate dehydrogenase, type 2	chr6:23077311-23077370	NM_001034488
A_73_107292	0.00692207	0.0335745	2.19912	down		AJ673168 KN224 Bos taurus cDNA clone KN224-011_D22, mRNA sequence [AJ673168]	AJ673168		chr2:119058310-119057969	XM_001788121
A_73_P030981	0.00807673	0.0345035	1.94561	down	MIER2	Bos taurus mesoderm induction early response 1, family member 2 (MIER2), mRNA [NM_001099026]	NM_001099026	mesoderm induction early response 1, family member 2	chr7:44606572-44606513	NM_001099026
A_73_P343786	0.00583189	0.0317057	2.01025	down	HDAC11	Bos taurus histone deacetylase 11 (HDAC11), mRNA [NM_001102056]	NM_001102056	histone deacetylase 11	chr22:59093714-59092770	NM_001102056
A_73_P266146	0.0348107	0.0458012	1.56665	down	SUPT4H1	Bos taurus suppressor of Ty 4 homolog 1 (S. cerevisiae) (SUPT4H1), mRNA [NM_001034792]	NM_001034792	suppressor of Ty 4 homolog 1 (S. cerevisiae)	chr19:9541248-9541189	NM_001034792
A_73_P072141	0.0102697	0.0362817	2.01442	down	TNFRSF18	Bos taurus tumor necrosis factor receptor superfamily, member 18 (TNFRSF18), mRNA [NM_001184950]	NM_001184950	tumor necrosis factor receptor superfamily, member 18	chr16:52494180-52494411	NM_001184950
A_73_116323	0.036314	0.0465199	4.76764	down	EDN1	Bos taurus endothelin 1 (EDN1), mRNA [NM_181010]	NM_181010	endothelin 1	chr23:44010602-44010543	NM_181010
A_73_P031381	0.0253481	0.0427676	5.95029	down	SERPINB8	Bos taurus serpin peptidase inhibitor, clade B (ovalbumin), member 8 (SERPINB8), mRNA [NM_001035287]	NM_001035287	serpin peptidase inhibitor, clade B (ovalbumin), member 8	chr24:12694181-12694122	NM_001035287
A_73_P255771	0.00892689	0.0351263	1.79468	down	NDRG4	Bos taurus NDRG family member 4 (NDRG4), mRNA [NM_001075695]	NM_001075695	NDRG family member 4	chr18:26383144-26383203	NM_001075695
A_73_P401431	0.0427062	0.0481252	1.75401	down	PLCB3	Bos taurus phospholipase C, beta 3 (phosphatidylinositol-specific) (PLCB3), mRNA [NM_001192423]	NM_001192423	phospholipase C, beta 3 (phosphatidylinositol-specific)	chr29:43178808-43179682	NM_001192423
A_73_P388796	0.00619224	0.0322331	4.08917	down	SHISA4	shisa homolog 4 (Xenopus laevis) [Source:HGNC Symbol;Acc:27139] [ENSBTAT00000043544]	XM_001788895	shisa homolog 4 (Xenopus laevis)	chr16:49619623-49619682	XM_002694176
A_73_P121761	0.00446402	0.0301699	2.02657	down		AU232979 Cloned bovine fetus cDNA Bos taurus cDNA clone Cln2321 3', mRNA sequence [AU232979]	AU232979		chr19:51624895-51624954
A_73_P082571	0.0134032	0.0385748	1.67908	down		pleckstrin and Sec7 domain containing 4 [Source:HGNC Symbol;Acc:19096] [ENSBTAT00000025391]	XM_003582785		chr11:46754282-46754341	XM_003582785
A_73_P419181	0.00780203	0.0343292	1.6713	down	SLC38A10	solute carrier family 38, member 10 [Source:RefSeq peptide;Acc:NP_001098819] [ENSBTAT00000042607]	BC153282	solute carrier family 38, member 10	chr19:52045438-52045497	XM_003583633
A_73_102141	0.0396479	0.0474259	4.00018	down	KCTD15	Bos taurus potassium channel tetramerisation domain containing 15 (KCTD15), mRNA [NM_001075568]	NM_001075568	potassium channel tetramerisation domain containing 15	chr18:44420565-44420624	NM_001075568
A_73_P442966	0.0147265	0.0385974	2.08052	down	MATK	Bos taurus megakaryocyte-associated tyrosine kinase (MATK), mRNA [NM_001035011]	NM_001035011	megakaryocyte-associated tyrosine kinase	chr7:21423179-21423324	NM_001035011
