# Supplementary material for: Microarray Analysis of the Gene Expression Profile and Lipid Metabolism in Fat-1 Transgenic Cattle
Source: PLoS One. 2015 Oct 1;10(10):e0138874. doi: 10.1371/journal.pone.0138874 (PMC4591129; doi:10.1371/journal.pone.0138874)
Supplement: S4 Table — (XLS) [file pone.0138874.s006.xls]

## Sheet: Sheet1
S4 Table. The information regarding the significantly enriched genes in each GO term related to lipid metabolism
Go Terms	Count	P-value	Genes
Fatty acid biosynthetic process	13	0.000377	LOC615051，SCD5，PLP1，AGMO，LPL，FASN，MIF，RNPEP，CH25H，ALOX5AP，MSMO1，EDN1，LOC782922
Fatty acid metabolic process	19	0.00103825	CPT1B，STAT5A，ALOX12B，LOC615051，SCD5，PLP1，AGMO，LPL，ACOX1，FASN，MIF，RNPEP，CH25H，ALOX5AP，PEX5，MSMO1，EDN1，SNCA，LOC782922
Lipid biosynthetic process	24	0.00183557	CYP51A1，CYP39A1，AGPAT4，LOC615051，PLP1，SCD5，AGMO，ISYNA1，LPL，MIF，FASN，HMGCS1，RNPEP，CH25H，HMGCR，ALOX5AP，MSMO1，FDFT1，FABP3，PTDSS2，APOA1，GGPS1，EDN1，LOC782922
Carboxylic acid biosynthetic process	16	0.00293823	CYP39A1，LOC615051，SCD5，PLP1，PYCR1，AGMO，LPL，FASN，MIF，RNPEP，CH25H，ALOX5AP，PRODH，MSMO1，EDN1，LOC782922
Organic acid biosynthetic process	16	0.00293823	CYP39A1，LOC615051，SCD5，PLP1，PYCR1，AGMO，LPL，FASN，MIF，RNPEP，CH25H，ALOX5AP，PRODH，MSMO1，EDN1，LOC782922
Icosanoid metabolic process	7	0.023058	ACOX1，MIF，RNPEP，ALOX5AP，ALOX12B，EDN1，LOC782922
Unsaturated fatty acid metabolic process	7	0.023058	ACOX1，MIF，RNPEP，ALOX5AP，ALOX12B，EDN1，LOC782922
Regulation of lipid metabolic process	7	0.0491788	CIDEA，STAT5A，IFNG，NR3C1，APOA1，SNCA，PDGFA
